# Supplementary material for: Whole-genome sequencing and gene sharing network analysis powered by machine learning identifies antibiotic resistance sharing between animals, humans and environment in livestock farming
Source: PLoS Comput Biol. 2022 Mar 25;18(3):e1010018. doi: 10.1371/journal.pcbi.1010018 (PMC8986120; doi:10.1371/journal.pcbi.1010018)
Supplement: S1 Table — (XLSX) [file pcbi.1010018.s008.xlsx]

## Sheet: Supplementary Table 1
Supplementary Table 1 Characteristics of the single isolates, including collection details, typing data, genomic features, and results of antibiotic susceptibility testing, CARD ARGs and ST types.
																																							AMR Genes - CARD
Sample ID	Sample Name	Human ID	Farm Cage ID	Cycle	IsolateSource (Full)	Collection Point	Human_Chicken_Environment	Pathogroup	ST type	CC Type	Phylogroup	Serotype	AMP	AMS	TET	CHL	SXT	CFZ	CTX	CAZ	CFX	GEN	IMI	NAL	SUL	CIP	AMC	CT	PB	MIN	AMI	AZM	FEP	MEM	LEV	DOX	KAN	STR	APH(3')-Ia	floR	AAC(3)-IV	APH(4)-Ia	linG	OXA-10	arr-2	QnrS1	dfrA14	aadA2	qacH
PDBSL102.E1	PDBSL102	f103	-	Cycle 2	Nose swab (farm workers)	L1	Human - Farm		ST205	CC205	B1	O100:H12	R	R	R	R	R	R	R	R	S	R	S	R	R	R	I	S	S	S	S	R	R	S	R	R	R	R	1	1	1	1	1	1	0	1	0	1	1
PDBSL103.E1	PDBSL103	f102	-	Cycle 2	Nose swab (farm workers)	L1	Human - Farm	EAEC	ST162	CC469	B1	O55:H10	R	I	R	S	R	I	S	S	S	S	S	R	R	R	S	S	S	R	S	S	S	S	R	R	S	S	0	0	0	0	0	0	0	0	0	0	0
PDBST109.EC2	PDBST109	f106	-	Cycle 1	Nose swab (farm workers)	T1	Human - Farm	EAEC	ST117		G	O54:H4	R	R	R	R	R	R	R	I	S	I	S	R	R	R	I	S	S	S	S	R	R	S	R	R	R	R	1	0	1	1	1	1	1	1	1	1	1
PDBST1S301.EC2	PDBST1S301	f101	-	Cycle 1	Nose swab (farm workers)	T1	Human - Farm	EAEC	ST117		G	O54:H4	R	R	R	R	R	R	R	S	S	R	S	R	R	R	I	S	S	S	S	R	R	S	R	R	R	R	1	0	1	1	1	1	1	1	1	1	1
PDBST1S302.EC2	PDBST1S302	f102	-	Cycle 1	Nose swab (farm workers)	T1	Human - Farm	EAEC	ST117		G	O54:H4	R	R	R	R	R	R	R	I	S	R	S	R	R	R	I	S	S	S	S	R	R	S	R	R	R	R	1	0	1	1	1	1	1	1	1	1	1
PDBST1S303.EC2	PDBST1S303	f103	-	Cycle 1	Nose swab (farm workers)	T1	Human - Farm	EAEC	ST117		G	O54:H4	R	R	R	R	R	R	R	S	S	R	S	R	R	R	R	S	S	S	S	R	R	S	R	R	R	R	1	0	1	1	1	1	1	1	1	1	1
PDBST1S405.EC1	PDBST1S405	f104	-	Cycle 1	Nose swab (farm workers)	T1	Human - Farm		ST205	CC205	B1	O100:H12	R	S	R	S	R	R	R	S	S	S	S	R	R	R	S	S	S	S	S	S	I	S	R	I	S	R	1	1	1	1	1	1	1	1	1	1	1
PDBST1S406.EC2	PDBST1S406	f107	-	Cycle 1	Nose swab (farm workers)	T1	Human - Farm	EAEC	ST770		cladeI	O25:H16	R	R	R	R	R	R	R	R	S	I	S	R	R	S	I	S	S	S	S	R	R	S	S	I	R	R	1	1	0	0	0	0	0	0	0	0	1
PDDTL3A1	PDDTL3A1	-	-	Cycle 2	Chicken carcass	L3	Chicken		-		A	O16:H48	S	S	S	S	S	S	S	S	S	S	S	R	R	S	S	S	S	S	S	S	S	S	S	S	S	S	0	0	0	0	0	0	0	0	0	0	0
PDDTL3A4	PDDTL3A4	-	-	Cycle 2	Chicken carcass	L3	Chicken	EAEC	ST542		A	H45	R	R	R	R	R	R	S	S	S	S	S	S	R	I	I	S	S	S	S	S	S	S	I	R	S	R	0	0	0	0	0	0	0	0	0	1	1
PDDTL3A5	PDDTL3A5	-	-	Cycle 2	Chicken carcass	L3	Chicken	EAEC	ST542		A	H45	R	R	R	R	R	R	R	I	S	S	S	R	R	I	I	S	S	S	S	R	R	S	I	R	S	R	0	0	0	0	0	0	0	0	0	1	1
PDDTL3C1	PDDTL3C1	-	-	Cycle 2	Chicken carcass	L3	Chicken	EAEC	ST542		A	H45	R	R	R	R	R	R	S	S	S	S	S	S	R	I	I	S	S	S	S	S	S	S	I	I	S	S	0	0	0	0	0	0	0	0	0	1	1
PDDTL3C3	PDDTL3C3	-	-	Cycle 2	Chicken carcass	L3	Chicken	EAEC	ST542		A	H45	R	R	R	R	R	R	R	I	S	S	S	S	R	S	I	S	S	S	S	R	R	S	S	R	S	R	0	0	0	0	0	0	0	0	0	1	1
PDDTL3C4	PDDTL3C4	-	-	Cycle 2	Chicken carcass	L3	Chicken	EAEC	ST542		A	H45	R	R	R	R	R	R	S	S	S	S	S	S	R	I	I	S	S	S	S	S	S	S	I	R	S	R	0	0	0	0	0	0	0	0	0	1	1
PDDTT3S3L0101.EC	PDDTT3S3L0101	-	-	Cycle 1	Chicken carcass	T3	Chicken		ST206	CC206	A	O147:H19	R	R	I	R	R	R	R	I	S	I	S	R	R	R	I	S	S	I	S	R	R	S	R	I	R	R	1	1	1	1	0	0	0	0	0	0	0
PDDTT3S3L0202.EC	PDDTT3S3L0202	-	-	Cycle 1	Chicken carcass	T3	Chicken		ST206	CC206	A	O130:H5	R	R	R	R	R	R	R	R	R	R	S	R	R	R	R	S	S	R	S	R	R	S	R	R	R	R	1	1	0	0	0	0	0	0	0	1	1
PDDTT3S3L0304.EC	PDDTT3S3L0304	-	-	Cycle 1	Chicken carcass	T3	Chicken		ST58	CC155	B1	O8:H25	R	I	R	R	R	R	R	S	S	S	S	R	R	S	I	S	S	S	S	R	R	S	S	I	R	R	0	0	0	0	0	0	0	0	0	0	0
PDDTT3S3L0609.EC	PDDTT3S3L0609	-	-	Cycle 1	Chicken carcass	T3	Chicken		ST58	CC155	B1	O8:H25	R	I	R	S	R	R	S	S	S	S	S	R	R	S	S	S	S	S	S	S	S	S	S	I	S	R	0	0	0	0	0	0	0	0	0	0	0
PDDTT3S3L0610.EC	PDDTT3S3L0610	-	-	Cycle 1	Chicken carcass	T3	Chicken		ST58	CC155	B1	O8:H25	R	R	R	R	R	R	R	S	R	S	S	R	R	S	R	S	S	I	S	I	S	S	S	I	I	S	0	0	0	0	0	0	0	0	0	0	0
PDDTT3S4L0111.EC	PDDTT3S4L0111	-	-	Cycle 1	Chicken carcass	T3	Chicken		ST58	CC155	B1	O8:H25	R	I	R	S	R	I	S	S	S	S	S	R	R	S	S	S	S	S	S	S	S	S	S	I	S	R	0	0	0	0	0	0	0	0	0	0	0
PDDTT3S4L0414.EC	PDDTT3S4L0414	-	-	Cycle 1	Chicken carcass	T3	Chicken		ST5019		A	O86:H10	R	R	R	R	R	I	S	S	S	R	S	R	R	R	I	S	S	S	S	S	S	S	R	I	R	R	1	1	1	1	1	1	1	1	1	0	1
PDDTT3S4L0515.EC	PDDTT3S4L0515	-	-	Cycle 1	Chicken carcass	T3	Chicken	EAEC	ST88	CC23	C	O8:H9	R	R	R	S	R	R	I	S	R	S	S	R	R	R	R	S	S	S	S	I	S	S	R	R	S	S	0	0	0	0	0	0	0	0	0	0	0
PDDTT3S4L0616.EC	PDDTT3S4L0616	-	-	Cycle 1	Chicken carcass	T3	Chicken		ST58	CC155	B1	O8:H25	R	R	I	R	R	R	R	S	R	S	S	R	R	S	R	S	S	S	S	S	S	S	S	I	R	S	0	0	0	0	0	0	0	0	0	0	0
PDGST2S3L0101.EC	PDGST2S3L0101	-	S3-1	Cycle 1	Anal swab	T2	Chicken	EAEC	ST2690		A	O45:H16	R	R	R	R	R	R	R	S	S	R	S	R	R	R	I	S	S	S	S	R	R	S	R	R	R	R	1	1	1	1	1	1	1	1	1	1	1
PDGST2S3L0202.EC	PDGST2S3L0202	-	S3-2	Cycle 1	Anal swab	T2	Chicken		ST58	CC155	B1	O8:H25	R	I	R	S	R	S	S	S	S	S	S	R	R	S	S	S	S	S	S	S	S	S	S	R	S	R	0	0	0	0	0	0	0	0	0	0	0
PDGST2S3L0303.EC	PDGST2S3L0303	-	S3-3	Cycle 1	Anal swab	T2	Chicken		ST641	CC86	B1	O117-Gp8:H21	R	I	R	I	R	S	S	S	S	S	S	S	R	S	S	S	S	I	S	S	S	S	I	R	S	R	0	0	0	0	0	0	0	1	1	0	0
PDGST2S3L0404.EC	PDGST2S3L0404	-	S3-4	Cycle 1	Anal swab	T2	Chicken	EAEC	-		A	O125:H52	R	I	R	R	R	R	R	S	S	I	S	R	R	R	S	S	S	I	S	S	I	S	R	R	R	S	1	1	0	0	0	0	0	0	0	1	1
PDGST2S3L0505.EC	PDGST2S3L0505	-	S3-5	Cycle 1	Anal swab	T2	Chicken		ST770		cladeI	O25:H16	S	S	R	R	S	S	S	S	S	S	S	R	R	S	S	S	S	I	S	S	S	S	S	R	S	R	0	1	0	0	0	0	0	0	0	0	0
PDGST2S4L0207.EC	PDGST2S4L0207	-	S4-2	Cycle 1	Anal swab	T2	Chicken		ST457		F	O102:H25	R	R	R	R	R	R	R	S	S	R	S	R	R	R	S	S	S	S	R	I	I	S	R	I	R	R	0	1	0	0	0	0	0	0	0	1	0
PDGST2S4L0308.EC	PDGST2S4L0308	-	S4-3	Cycle 1	Anal swab	T2	Chicken		ST48	CC10	A	O86:H38	R	I	R	R	R	R	R	S	S	R	S	R	R	R	I	S	S	I	S	I	R	S	R	R	R	R	1	1	1	1	1	1	1	1	1	0	1
PDGST2S4L0409.EC	PDGST2S4L0409	-	S4-4	Cycle 1	Anal swab	T2	Chicken		ST101	CC101	B1	Onovel11:H31	R	R	R	R	R	R	R	R	R	S	S	R	R	R	I	S	S	I	S	R	R	S	R	R	R	R	1	1	0	0	0	0	0	0	0	0	0
PDGST2S4L0510.EC	PDGST2S4L0510	-	S4-5	Cycle 1	Anal swab	T2	Chicken		ST4204		A	O6:H10	R	R	R	R	R	R	R	S	S	S	S	R	R	R	I	S	S	R	S	I	I	S	R	R	R	R	1	1	1	1	0	0	0	1	0	1	1
PDJBL302	PDJBL302	h308	-	Cycle 2	Nose swab (abattoir operator households)	L3	Human - Abattoir Household		ST58	CC155	B1	O154/O100:H25	S	S	S	S	S	S	S	S	S	S	S	R	S	S	S	S	S	I	S	S	S	S	S	R	S	S	0	0	0	0	0	0	0	0	0	0	0
PDJBL305	PDJBL305	h311	-	Cycle 2	Nose swab (abattoir operator households)	L3	Human - Abattoir Household		ST216		A	O19:H4/H44	S	S	S	S	S	S	S	S	S	S	S	S	S	S	S	S	S	S	S	S	S	S	S	S	S	S	0	0	0	0	0	0	0	0	0	0	0
PDJFL1A1.E1	PDJFL1A1	-	A1	Cycle 2	Chicken faeces	L1	Chicken		ST205	CC205	B1	O100:H12	R	R	R	R	R	R	R	R	I	R	S	R	R	R	R	S	S	I	S	R	R	S	R	R	R	R	1	1	1	1	1	1	1	1	1	1	1
PDJFL1A2.E1	PDJFL1A2	-	A2	Cycle 2	Chicken faeces	L1	Chicken		ST616	CC155	B1	O160:H40	R	R	R	R	R	R	R	S	S	S	S	R	R	R	I	S	S	S	S	R	I	S	R	I	R	R	1	1	1	1	1	1	1	1	1	1	1
PDJFL1A3.E1	PDJFL1A3	-	A3	Cycle 2	Chicken faeces	L1	Chicken		ST205	CC205	B1	O100:H12	R	R	R	R	R	R	R	R	S	R	S	R	R	R	R	S	S	I	S	R	R	S	R	R	R	R	1	1	1	1	1	1	1	1	1	1	1
PDJFL1A4.E1	PDJFL1A4	-	A4	Cycle 2	Chicken faeces	L1	Chicken		ST205	CC205	B1	O100:H12	R	R	R	R	R	R	R	R	S	R	S	R	R	R	I	S	S	S	S	R	R	S	R	R	R	R	1	1	1	1	1	1	1	1	1	1	1
PDJFL1A5.E1	PDJFL1A5	-	A5	Cycle 2	Chicken faeces	L1	Chicken		ST162	CC469	B1	O9:H19	R	R	R	R	R	R	R	S	S	R	S	R	R	R	I	S	S	S	S	I	I	S	R	R	R	R	1	1	1	1	1	1	1	1	1	0	0
PDJFL1A6.E1	PDJFL1A6	-	A6	Cycle 2	Chicken faeces	L1	Chicken		ST205	CC205	B1	O100:H12	R	R	R	R	R	R	R	R	S	R	S	R	R	R	I	S	S	I	S	R	R	S	R	R	R	R	1	1	1	1	1	1	1	1	1	1	1
PDJFL1C2.E1	PDJFL1C2	-	C2	Cycle 2	Chicken faeces	L1	Chicken		ST205	CC205	B1	O100:H12	R	I	R	S	R	R	R	R	S	R	I	R	R	R	R	S	S	I	S	R	R	S	R	R	S	R	0	0	0	0	0	0	0	0	0	0	0
PDJFL1C3.E1	PDJFL1C3	-	C3	Cycle 2	Chicken faeces	L1	Chicken		ST205	CC205	B1	O100:H12	R	R	R	R	R	R	R	R	S	R	S	R	R	R	R	S	S	I	S	R	R	S	R	R	R	R	1	1	1	1	1	1	1	1	1	1	1
PDJFL1C4.E1	PDJFL1C4	-	C4	Cycle 2	Chicken faeces	L1	Chicken		ST155	CC155	B1	O8/O179:H51	R	R	R	R	R	R	R	S	S	S	S	R	R	R	I	S	S	S	S	R	I	S	R	R	R	R	1	1	1	1	1	1	1	1	1	0	1
PDJFL1C5.E1	PDJFL1C5	-	C5	Cycle 2	Chicken faeces	L1	Chicken		ST4204		A	O6:H10	R	R	R	R	R	R	R	S	S	I	S	R	R	R	I	S	S	R	S	S	I	S	R	R	S	S	0	1	1	1	0	0	0	1	0	1	1
PDJFL1C6.E1	PDJFL1C6	-	C6	Cycle 2	Chicken faeces	L1	Chicken		ST205	CC205	B1	O100:H12	R	R	R	R	R	R	R	R	S	R	S	R	R	R	I	S	S	S	S	R	R	S	R	R	R	R	1	1	1	1	1	1	0	1	0	1	1
PDJFL2A1	PDJFL2A1	-	A1	Cycle 2	Chicken faeces	L2	Chicken	EAEC	ST162	CC469	B1	O88:H21	R	R	R	R	R	R	R	S	S	R	S	R	R	R	I	S	S	S	S	R	R	S	R	I	R	R	1	1	1	1	1	1	1	1	1	1	1
PDJFL2C1	PDJFL2C1	-	C1	Cycle 2	Chicken faeces	L2	Chicken		ST205	CC205	B1	O100:H12	R	R	R	R	R	R	R	I	S	R	S	R	R	R	I	S	S	S	S	R	R	S	R	R	R	R	1	1	1	1	1	1	1	1	1	1	1
PDJFL2C2	PDJFL2C2	-	C2	Cycle 2	Chicken faeces	L2	Chicken	EAEC	ST1485	CC648	F	O83:H42	R	R	R	R	R	R	R	S	S	R	S	S	R	S	R	S	S	S	S	R	I	S	I	R	R	R	1	1	1	1	1	1	1	1	1	1	1
PDJFT1S3L0101.EC2	PDJFT1S3L0101	-	S3-1	Cycle 1	Chicken faeces	T1	Chicken		ST206	CC206	A	O130:H5	R	I	R	R	R	R	R	I	S	S	S	R	R	R	S	S	S	I	S	R	R	S	R	R	R	R	1	1	0	0	0	0	0	0	0	1	1
PDJFT1S3L0202.EC1	PDJFT1S3L0202	-	S3-2	Cycle 1	Chicken faeces	T1	Chicken		ST7584		C	O8/O76:H9	R	I	R	S	R	R	R	S	S	R	S	R	R	R	S	S	S	S	S	R	I	S	R	R	S	S	0	0	0	0	0	0	0	0	1	0	1
PDJFT1S3L0303.EC2	PDJFT1S3L0303	-	S3-3	Cycle 1	Chicken faeces	T1	Chicken	EAEC	-		A	O125:H52	R	R	R	R	R	R	R	S	S	R	S	R	R	R	I	S	S	S	S	R	I	S	R	I	R	R	1	1	1	1	1	1	1	1	1	1	1
PDJFT1S3L0304.EC2	PDJFT1S3L0304	-	S3-3	Cycle 1	Chicken faeces	T1	Chicken		ST206	CC206	A	O130:H5	R	R	S	S	S	S	S	R	S	I	S	R	R	R	I	S	S	I	S	R	R	S	R	R	R	R	1	0	1	1	1	1	1	1	1	1	1
PDJFT1S3L0405.EC2	PDJFT1S3L0405	-	S3-4	Cycle 1	Chicken faeces	T1	Chicken		ST206	CC206	A	O147:H19	R	R	R	R	R	R	R	R	S	I	S	R	R	R	I	S	S	R	S	R	R	S	R	R	R	R	1	1	1	1	0	0	0	0	0	1	1
PDJFT1S3L0406.EC2	PDJFT1S3L0406	-	S3-4	Cycle 1	Chicken faeces	T1	Chicken		ST4204		A	O6:H10	R	R	R	R	R	R	R	S	I	R	S	R	R	R	I	S	S	R	S	I	I	S	R	R	R	R	1	1	1	1	0	0	0	1	0	1	1
PDJFT1S3L0507.EC2	PDJFT1S3L0507	-	S3-5	Cycle 1	Chicken faeces	T1	Chicken		ST206	CC206	A	O147:H19	R	R	R	R	R	R	R	I	S	I	S	R	R	R	R	S	S	R	S	R	R	S	R	R	R	R	1	1	1	1	0	0	0	0	0	0	0
PDJFT1S3L0508.EC2	PDJFT1S3L0508	-	S3-5	Cycle 1	Chicken faeces	T1	Chicken		ST205	CC205	B1	O100:H12	R	I	R	I	R	R	R	R	S	R	I	R	S	R	R	S	S	S	S	R	R	S	R	R	S	S	0	0	0	0	0	0	0	0	0	0	0
PDJFT1S3L0609.EC2	PDJFT1S3L0609	-	S3-6	Cycle 1	Chicken faeces	T1	Chicken		ST206	CC206	A	O130:H5	R	I	R	R	R	R	R	R	I	R	S	R	R	R	S	S	S	I	S	R	R	S	R	R	R	R	1	1	0	0	0	0	0	0	0	1	1
PDJFT1S3L0610.EC2	PDJFT1S3L0610	-	S3-6	Cycle 1	Chicken faeces	T1	Chicken		ST155	CC155	B1	O29:H21	R	R	R	R	R	R	R	S	S	R	S	R	R	S	I	S	S	S	S	R	R	S	R	R	R	R	1	1	1	1	1	1	1	1	1	1	1
PDJFT1S4L0111.EC2	PDJFT1S4L0111	-	S4-1	Cycle 1	Chicken faeces	T1	Chicken		ST2690		A	O45:H16	R	R	R	R	R	R	S	S	S	R	S	S	R	S	I	S	S	S	S	S	S	S	S	R	R	R	1	1	1	1	1	1	1	1	1	1	1
PDJFT1S4L0212.EC2	PDJFT1S4L0212	-	S4-2	Cycle 1	Chicken faeces	T1	Chicken		ST101	CC101	B1	Onovel11:H31	R	R	R	R	R	R	R	R	R	S	S	R	R	R	I	S	S	R	S	S	R	S	R	R	R	R	1	1	0	0	0	0	0	0	0	0	0
PDJFT1S4L0313.EC2	PDJFT1S4L0313	-	S4-3	Cycle 1	Chicken faeces	T1	Chicken		ST101	CC101	B1	Onovel11:H31	R	R	R	R	R	R	R	R	R	S	S	R	R	S	I	S	S	S	S	R	R	S	R	R	R	R	1	1	0	0	0	0	0	0	0	0	0
PDJFT1S4L0414.EC2	PDJFT1S4L0414	-	S4-4	Cycle 1	Chicken faeces	T1	Chicken		ST101	CC101	B1	Onovel11:H31	R	R	R	R	R	R	R	R	R	S	S	R	R	R	I	S	S	S	S	R	R	S	R	R	R	R	1	1	0	0	0	0	0	0	0	0	0
PDJFT1S4L0515.EC1	PDJFT1S4L0515	-	S4-5	Cycle 2	Chicken faeces	T1	Chicken	EAEC	ST101	CC101	B1	Onovel11:H31	R	R	R	R	R	R	R	I	I	I	R	R	S	R	R	R	R	S	R	R	S	R	R	R	R	R	1	1	0	0	0	0	0	0	0	0	0
PDJFT1S4L0717.EC2	PDJFT1S4L0717	-	S4-7	Cycle 1	Chicken faeces	T1	Chicken		ST205	CC205	B1	O100:H12	R	R	R	R	R	R	R	R	S	R	S	R	R	R	I	S	S	S	S	R	R	S	R	I	R	R	1	1	1	1	1	1	1	1	1	1	1
PDJFT1S4L0718.EC2	PDJFT1S4L0718	-	S4-7	Cycle 1	Chicken faeces	T1	Chicken		ST155	CC155	B1	O29:H21	R	R	R	R	R	R	R	I	S	S	S	R	R	R	I	S	S	S	S	R	R	S	R	R	R	R	1	0	1	1	1	1	1	1	1	1	1
PDJFT1S4L0819.EC2	PDJFT1S4L0819	-	S4-8	Cycle 1	Chicken faeces	T1	Chicken		ST457		F	O102:H25	R	I	R	R	R	R	R	S	S	R	S	R	R	R	S	S	S	R	R	R	I	S	S	R	R	R	0	1	0	0	0	0	0	0	0	1	0
PDJFT1S4L0820.EC1	PDJFT1S4L0820	-	S4-8	Cycle 1	Chicken faeces	T1	Chicken		ST69	CC69	D	O17-O77-Gp9:H18	R	R	R	R	R	R	R	S	S	S	S	R	R	R	I	S	S	S	S	I	S	S	R	I	R	R	1	1	1	1	1	1	1	1	1	0	1
PDJFT2S3L0101.EC	PDJFT2S3L0101	-	S3-1	Cycle 1	Chicken faeces	T2	Chicken		ST2690		A	O45:H16	R	R	R	R	R	R	R	I	S	I	S	S	R	S	I	S	S	S	S	R	R	S	S	R	R	R	1	1	1	1	1	1	1	1	1	1	1
PDJFT2S3L0202.EC	PDJFT2S3L0202	-	S3-2	Cycle 1	Chicken faeces	T2	Chicken		ST2690		A	O45:H16	R	R	R	R	R	R	R	I	S	I	S	R	R	R	I	S	S	S	S	R	R	S	R	R	R	R	1	1	1	1	1	1	1	1	1	1	1
PDJFT2S3L0303.EC	PDJFT2S3L0303	-	S3-3	Cycle 1	Chicken faeces	T2	Chicken		ST7584		C	O8/O76:H9	R	I	S	S	S	R	R	S	S	R	S	R	R	R	I	S	S	S	S	R	I	S	R	S	S	S	0	0	0	0	0	0	0	0	0	0	1
PDJFT2S3L0304.EC	PDJFT2S3L0304	-	S3-3	Cycle 1	Chicken faeces	T2	Chicken		ST7584		C	O8/O76:H9	R	I	S	S	S	R	R	S	S	R	S	R	R	R	S	S	S	S	S	R	I	S	R	S	S	S	0	0	0	0	0	0	0	0	0	0	1
PDJFT2S3L0405.EC	PDJFT2S3L0405	-	S3-4	Cycle 1	Chicken faeces	T2	Chicken		ST641	CC86	B1	O117:H21	R	I	R	S	R	I	S	S	S	S	S	S	R	S	S	S	S	I	S	S	S	S	I	R	S	R	0	0	0	0	0	0	0	1	1	0	0
PDJFT2S3L0406.EC	PDJFT2S3L0406	-	S3-4	Cycle 1	Chicken faeces	T2	Chicken		ST2690		A	O45:H16	R	R	R	R	R	R	R	S	S	S	S	S	R	I	I	S	S	S	S	R	R	S	R	R	R	R	1	1	1	1	1	1	1	1	1	1	1
PDJFT2S3L0508.EC	PDJFT2S3L0508	-	S3-5	Cycle 1	Chicken faeces	T2	Chicken	EAEC	ST117		G	O11:H4	R	R	R	R	R	R	R	S	S	S	S	S	R	I	R	S	S	S	S	R	R	S	R	R	R	R	1	1	0	0	0	0	0	0	0	0	0
PDJFT2S3L0609.EC	PDJFT2S3L0609	-	S3-6	Cycle 1	Chicken faeces	T2	Chicken		ST2690		A	O45:H16	R	I	R	S	R	R	R	I	S	R	I	R	S	R	I	S	S	S	S	R	R	S	R	I	S	R	1	1	1	1	1	1	1	1	1	1	1
PDJFT2S3L0610.EC	PDJFT2S3L0610	-	S3-6	Cycle 1	Chicken faeces	T2	Chicken		ST7584		C	O8/O76:H9	R	I	R	S	R	R	R	R	S	R	S	R	S	R	I	S	S	S	S	R	R	S	R	I	S	S	0	0	0	0	0	0	0	0	1	0	1
PDJFT2S4L0111.EC	PDJFT2S4L0111	-	S4-1	Cycle 1	Chicken faeces	T2	Chicken		ST2690		A	O45:H16	R	R	R	R	R	R	S	S	S	I	S	R	R	R	I	S	S	I	S	S	S	S	R	R	R	R	1	1	1	1	1	1	1	1	1	1	1
PDJFT2S4L0212.EC	PDJFT2S4L0212	-	S4-2	Cycle 1	Chicken faeces	T2	Chicken	EAEC	ST117		G	O11:H4	R	I	R	R	R	R	R	S	S	S	S	R	R	R	S	S	S	S	S	R	I	S	R	R	R	R	1	1	0	0	0	0	0	0	0	0	0
PDJFT2S4L0414.EC	PDJFT2S4L0414	-	S4-4	Cycle 1	Chicken faeces	T2	Chicken		ST117		G	O24:H4	R	I	R	S	R	I	S	S	S	S	S	R	R	S	I	S	S	S	S	S	S	S	S	I	R	R	1	0	0	0	0	0	0	0	1	0	0
PDJFT2S4L0515.EC	PDJFT2S4L0515	-	S4-5	Cycle 1	Chicken faeces	T2	Chicken		ST101	CC101	B1	Onovel11:H31	R	R	R	R	R	R	R	R	R	S	S	R	R	R	I	S	S	S	S	R	R	S	R	R	R	R	1	1	0	0	0	0	0	0	0	0	0
PDJFT2S4L0616.EC	PDJFT2S4L0616	-	S4-6	Cycle 1	Chicken faeces	T2	Chicken		ST155	CC155	B1	O84:H51	R	R	R	R	R	I	S	S	S	R	S	R	R	R	I	S	S	S	S	S	S	S	R	R	R	R	1	1	1	1	1	1	1	1	1	0	1
PDJFT2S4L0717.EC	PDJFT2S4L0717	-	S4-7	Cycle 1	Chicken faeces	T2	Chicken		ST2505	CC23	C	O8/O182:H21	R	I	R	S	R	I	S	S	S	S	S	R	R	R	I	S	S	S	S	S	S	S	R	R	S	R	0	0	0	0	0	0	0	0	0	0	0
PDJFT2S4L0718.EC	PDJFT2S4L0718	-	S4-7	Cycle 1	Chicken faeces	T2	Chicken		ST101	CC101	B1	Onovel11:H31	R	R	R	R	R	R	R	R	R	S	S	R	R	R	I	S	S	S	S	R	R	S	R	R	R	R	1	1	0	0	0	0	0	0	0	0	0
PDJRL301	PDJRL301	h307	-	Cycle 2	Human faeces (abattoir operator households)	L3	Human - Abattoir Household		ST450		A	O25:H16	R	S	R	I	R	R	R	S	S	S	S	R	R	R	S	S	S	S	S	I	R	S	R	I	S	R	0	0	0	0	0	0	0	0	0	0	0
PDJRL302	PDJRL302	h308	-	Cycle 2	Human faeces (abattoir operator households)	L3	Human - Abattoir Household	EAEC	ST543		E	O169-Gp16:H9	R	I	R	S	S	S	S	S	S	S	S	S	R	S	S	S	S	S	S	S	S	S	S	I	S	R	0	0	0	0	0	0	0	0	0	0	0
PDJRL304	PDJRL304	h310	-	Cycle 2	Human faeces (abattoir operator households)	L3	Human - Abattoir Household		ST744		A	Onovel32:H10	R	R	R	R	R	R	R	R	R	I	R	R	R	R	R	S	S	I	S	S	R	R	R	R	R	R	1	1	1	1	0	0	0	0	0	0	0
PDJRL305	PDJRL305	h311	-	Cycle 2	Human faeces (abattoir operator households)	L3	Human - Abattoir Household		ST744		A	Onovel32:H10	R	I	R	R	R	R	R	S	S	R	S	R	R	R	I	S	S	I	S	S	I	S	R	R	S	R	0	1	1	1	0	0	0	0	0	0	0
PDJRT301.EC	PDJRT301	h303	-	Cycle 1	Human faeces (abattoir operator households)	T3	Human - Abattoir Household	EAEC	ST453	CC86	B1	O23:H16	S	S	R	R	R	S	S	S	S	S	S	R	R	R	S	S	S	S	S	S	S	S	S	S	S	S	0	0	0	0	0	0	0	0	0	1	1
PDJRT302.EC	PDJRT302	h304	-	Cycle 1	Human faeces (abattoir operator households)	T3	Human - Abattoir Household		ST457		F	O11:H25	R	I	R	R	R	I	S	S	S	R	S	R	R	R	I	S	S	I	S	S	S	S	R	R	R	R	1	1	0	0	1	0	0	0	0	0	1
PDJRT304.EC	PDJRT304	h305	-	Cycle 1	Human faeces (abattoir operator households)	T3	Human - Abattoir Household		ST174		G	H34	S	S	R	S	R	S	S	S	S	S	S	R	R	S	S	S	S	S	S	S	S	S	S	I	S	S	0	0	0	0	0	0	0	0	0	0	0
PDJST301.EC	PDJST301	h305	-	Cycle 1	Hand swab (abattoir operator households)	T3	Human - Abattoir Household	EAEC	ST117		G	O54:H4	S	S	S	I	S	R	R	R	I	S	S	R	S	R	S	R	R	S	S	R	R	S	R	S	I	S	1	0	1	1	1	1	1	1	1	1	1
PDJST304.EC	PDJST304	h306	-	Cycle 1	Hand swab (abattoir operator households)	T3	Human - Abattoir Household		ST206	CC206	A	O130:H5	R	I	R	R	R	R	R	R	S		S	R	R	R	S	S	S	R	S	R	R	S	R	R	R	R	1	1	0	0	0	0	0	0	0	1	1
PDMCL1A1.E1	PDMCL1A1	-	A1	Cycle 2	Chicken cecal	L1	Chicken		ST206	CC206	A	O147:H19	R	R	I	R	R	I	S	S	S	S	S	R	R	R	I	S	S	I	S	S	S	S	R	R	R	R	1	1	1	1	0	0	0	0	0	0	0
PDMCL1C1.E1	PDMCL1C1	-	C1	Cycle 2	Chicken cecal	L1	Chicken		ST162	CC469	B1	O184:H21	R	S	R	R	R	R	R	S	S	S	S	R	R	R	S	S	S	R	S	R	R	S	R	R	R	R	1	1	0	0	0	0	0	0	0	0	0
PDMCL1C3.E1	PDMCL1C3	-	C3	Cycle 2	Chicken cecal	L1	Chicken	EAEC	ST162	CC469	B1	O29:H12	R	R	R	R	R	R	R	S	S	R	S	R	R	R	I	S	S	S	S	I	S	S	R	R	R	R	1	1	1	1	1	1	1	1	1	0	1
PDMCL1C4.E1	PDMCL1C4	-	C4	Cycle 2	Chicken cecal	L1	Chicken		ST206	CC206	A	O147:H19	R	R	R	R	R	R	R	I	S	R	S	R	R	R	I	S	S	I	S	R	R	S	R	R	R	R	1	1	1	1	0	0	0	0	0	0	0
PDMCL1C5.E1	PDMCL1C5	-	C5	Cycle 2	Chicken cecal	L1	Chicken		ST205	CC205	B1	O100:H12	R	R	R	R	R	R	R	R	S	R	S	R	R	R	I	S	S	S	S	R	R	S	R	R	R	R	1	1	1	1	1	1	1	1	1	1	1
PDMCL2C3	PDMCL2C3	-	C3	Cycle 2	Chicken cecal	L2	Chicken		ST155	CC155	B1	O8/O179:H51	R	R	R	R	R	R	R	S	S	I	S	R	R	R	I	S	S	S	S	R	I	S	R	I	R	R	1	1	1	1	1	1	1	1	1	0	1
PDMCL2C4	PDMCL2C4	-	C4	Cycle 2	Chicken cecal	L2	Chicken		ST3941		A	Onovel4:H52	R	R	R	R	R	R	S	S	S	R	S	R	R	R	R	S	S	I	S	S	S	S	R	R	R	R	1	0	1	1	1	1	0	1	1	1	1
PDMCL2C5	PDMCL2C5	-	C5	Cycle 2	Chicken cecal	L2	Chicken	EAEC	ST1485	CC648	F	O83:H42	R	R	R	R	R	R	R	S	S	I	S	S	R	S	I	S	S	S	S	R	I	S	S	I	R	R	1	1	1	1	1	1	1	1	1	1	1
PDMCL2C6	PDMCL2C6	-	C6	Cycle 2	Chicken cecal	L2	Chicken	EAEC	ST1485	CC648	F	O83:H42	R	R	R	R	R	R	R	S	S	I	S	S	R	S	I	S	S	S	S	R	I	S	S	I	R	R	1	1	1	1	1	1	1	1	1	1	1
PDRFL102.E1	PDRFL102	f103	-	Cycle 2	Human faeces (farm workers)	L1	Human - Farm		ST10	CC10	A	O153var	S	S	R	S	R	S	S	S	S	S	S	S	R	S	S	S	S	S	S	S	S	S	S	I	S	S	0	0	0	0	0	0	0	1	1	0	0
PDRFL103.E1	PDRFL103	f102	-	Cycle 2	Human faeces (farm workers)	L1	Human - Farm		ST10	CC10	A	O29:H10	R	S	R	S	R	S	S	S	S	I	S	R	R	S	S	S	S	S	S	S	S	S	S	I	S	R	0	0	0	0	0	0	0	0	0	0	0
PDRFL104.E1	PDRFL104	f105	-	Cycle 2	Human faeces (farm workers)	L1	Human - Farm		ST93	CC168	A	O6:H10	R	I	R	R	S	I	S	S	S	S	S	S	R	I	S	S	S	S	S	S	S	S	I	I	S	R	0	1	0	0	0	0	0	1	0	0	0
PDRFL201	PDRFL201	f102	-	Cycle 2	Human faeces (farm workers)	L2	Human - Farm		-		C	O8:H9	S	S	S	S	S	S	S	S	S	S	I	S	S	S	S	S	S	S	S	S	S	S	S	S	S	S	0	0	0	0	0	0	0	0	0	0	0
PDRFT109.EC2	PDRFT109	f106	-	Cycle 1	Human faeces (farm workers)	T1	Human - Farm		ST847		B1	O108var1:H2	R	S	R	R	R	I	S	S	S	S	S	S	S	S	I	S	S	S	S	S	S	S	I	I	S	S	0	1	0	0	0	0	0	1	1	0	0
PDRFT1S301.EC2	PDRFT1S301	f101	-	Cycle 1	Human faeces (farm workers)	T1	Human - Farm		ST69	CC69	D	O15:H18	R	I	R	S	R	S	S	S	S	S	S	S	R	S	S	S	S	S	S	S	S	S	S	R	S	R	0	0	0	0	0	0	0	0	0	0	0
PDRFT1S302.EC2	PDRFT1S302	f102	-	Cycle 1	Human faeces (farm workers)	T1	Human - Farm		ST744		A	Onovel32:H10	R	I	S	R	R	I	S	S	S	S	S	R	R	R	S	S	S	S	S	S	S	S	R	S	R	R	1	0	0	0	0	0	0	0	0	1	0
PDRFT1S303.EC2	PDRFT1S303	f103	-	Cycle 1	Human faeces (farm workers)	T1	Human - Farm		ST10	CC10	A	O62-Gp14:H18	S	S	S	S	S	S	S	S	S	S	S	S	R	S	S	S	S	S	S	S	S	S	S	S	S	S	0	0	0	0	0	0	0	0	0	0	0
PDRFT1S405.EC2	PDRFT1S405	f104	-	Cycle 1	Human faeces (farm workers)	T1	Human - Farm	EAEC	ST744		A	Onovel32:H9	R	S	R	R	R	S	S	S	S	I	S	R	S	R	S	S	S	S	S	S	S	S	R	R	S	S	0	1	0	0	0	0	0	0	0	0	0
PDRFT1S406.EC2	PDRFT1S406	f107	-	Cycle 1	Human faeces (farm workers)	T1	Human - Farm		ST46	CC46	A	O8:H4	R	R	R	R	R	R	S	S	S	S	S	R	R	I	R	S	S	I	S	S	S	S	R	R	S	R	0	1	0	0	0	0	0	1	0	1	1
PDRFT1S407.EC2	PDRFT1S407	f108	-	Cycle 1	Human faeces (farm workers)	T1	Human - Farm		ST773		A	O21:H52	R	I	R	S	R	S	S	S	S	R	S	R	R	R	S	S	S	S	S	S	S	S	R	I	S	R	0	0	0	0	0	0	0	0	0	0	0
PDRFT1S408.EC2	PDRFT1S408	f109	-	Cycle 1	Human faeces (farm workers)	T1	Human - Farm		ST10	CC10	A	O62-Gp14:H18	S	S	S	S	S	S	S	S	S	S	S	S	S	S	S	S	S	S	S	S	S	S	S	S	S	S	0	0	0	0	0	0	0	0	0	0	0
PDRFT207.EC	PDRFT207	f109	-	Cycle 1	Human faeces (farm workers)	T2	Human - Farm	EAEC	ST4663		B1	O19:H7	R	I	R	R	R	R	R	I	S	I	S	S	R	I	S	S	S	S	S	R	R	S	R	I	R	R	1	0	1	1	0	0	0	1	1	1	1
PDRFT2S301.EC	PDRFT2S301	f102	-	Cycle 1	Human faeces (farm workers)	T2	Human - Farm		ST3944		A	Onovel32:H9	R	R	R	R	R	I	S	S	S	R	S	R	R	R	I	S	S	S	R	S	S	S	R	R	R	R	0	1	0	0	0	0	0	0	0	1	0
PDRFT2S302.EC	PDRFT2S302	f103	-	Cycle 1	Human faeces (farm workers)	T2	Human - Farm		ST223	CC155	B1	O18-Gp12:H21	R	I	R	R	R	I	S	S	S	S	I	S	R	S	R	S	S	S	S	S	S	I	I	R	S	R	0	1	0	0	0	0	0	1	1	0	0
PDRFT2S405.EC	PDRFT2S405	f107	-	Cycle 1	Human faeces (farm workers)	T2	Human - Farm		ST607		A	O21:H25	S	S	S	S	S	S	S	S	S	S	S	S	R	S	S	S	S	S	S	S	S	S	R	S	S	S	0	0	0	0	0	0	0	0	0	0	0
PDRFT2S406.EC	PDRFT2S406	f108	-	Cycle 1	Human faeces (farm workers)	T2	Human - Farm		ST101	CC101	B1	O131:H21	S	S	R	R	S	I	S	S	S	S	S	R	R	S	S	S	S	S	S	S	S	S	S	I	S	R	0	1	0	0	0	0	0	0	0	0	0
PDRFYL105.E1	PDRFYL105	f106	-	Cycle 2	Human faeces (farm workers)	L1	Human - Farm		ST69	CC69	D	O17-O77-Gp9:H18	R	S	R	S	R	S	S	S	S	S	S	R	R	R	S	S	S	R	S	S	S	S	R	R	S	R	0	0	0	0	0	0	0	0	1	0	0
PDRFYL205	PDRFYL205	f106	-	Cycle 2	Human faeces (farm workers)	L2	Human - Farm		ST1286		A	O16:H32	R	I	R	R	R	R	S	S	S	S	S	S	R	S	I	S	S	I	S	S	S	S	I	R	S	S	0	0	0	0	0	0	0	1	0	0	0
PDSLL1A2.E1	PDSLL1A2	-	-	Cycle 2	Feeds	L1	Environment - Farm	EAEC	ST1485	CC648	F	O83:H42	R	R	R	R	R	R	R	S	S	I	S	S	R	S	I	S	S	S	S	R	S	S	S	I	R	R	1	1	1	1	1	1	1	1	1	1	1
PDSLL2A1	PDSLL2A1	-	-	Cycle 2	Feeds	L2	Environment - Farm	EAEC	-		G	O114:H4	R	S	R	R	R	S	S	S	S	S	S	R	R	S	S	S	S	S	S	S	S	S	I	R	R	R	1	1	0	0	0	0	0	0	1	1	1
PDSLT1S301.EC2	PDSLT1S301	-	-	Cycle 1	Feeds	T1	Environment - Farm	EAEC	ST770		cladeI	O25:H16	R	R	R	R	R	R	R	I	S	I	S	R	R	S	R	S	S	S	S	R	R	S	I	I	R	R	1	1	0	0	0	0	0	0	0	0	1
PDSLT1S402.EC2	PDSLT1S402	-	-	Cycle 1	Feeds	T1	Environment - Farm	EAEC	ST117		G	O54:H4	R	R	R	R	R	R	R	S	S	R	S	R	R	R	I	S	S	S	S	R	R	S	R	R	R	R	1	0	1	1	1	1	1	1	1	1	1
PDSLT2S301.EC	PDSLT2S301	-	-	Cycle 1	Feeds	T2	Environment - Farm	EPEC	ST603		B1	O108var1:H16	S	S	R	R	R	I	S	S	S	S	S	S	R	I	S	S	S	S	S	S	S	S	I	I	S	S	0	0	0	0	0	0	0	1	0	1	1
PDSLT2S402.EC	PDSLT2S402	-	-	Cycle 1	Feeds	T2	Environment - Farm		ST1408		A	O129-O13-Gp10:H30	S	S	S	S	S	S	S	S	S	S	S	S	S	S	S	S	S	S	S	S	S	S	S	S	S	S	0	0	0	0	0	0	0	0	0	0	0
PDSSL101.E1	PDSSL101	f101	-	Cycle 2	Hand swab (farm workers)	L1	Human - Farm		ST13	CC13	B1	O152:H8	R	I	R	S	R	S	S	S	S	S	S	R	R	I	R	S	S	S	S	S	I	R	I	I	S	R	0	0	0	0	0	0	0	0	0	0	0
PDSST1S301.EC2	PDSST1S301	f101	-	Cycle 1	Hand swab (farm workers)	T1	Human - Farm		ST3941		A	Onovel4:H52	R	R	R	R	R	R	R	S	S	R	S	R	R	R	I	S	S	S	S	R	R	S	R	R	R	R	0	1	1	1	0	0	0	0	1	0	1
PDSST1S302.EC2	PDSST1S302	f102	-	Cycle 1	Hand swab (farm workers)	T1	Human - Farm	EAEC	ST117		G	O54:H4	R	R	R	R	R	R	R	S	S	R	S	R	R	R	S	S	S	S	S	S	S	S	S	I	S	S	1	0	1	1	1	1	1	1	1	1	1
PDSST1S405.EC2	PDSST1S405	f104	-	Cycle 1	Hand swab (farm workers)	T1	Human - Farm		ST10	CC10	A	O12:H4	S	S	R	I	R	S	S	S	S	S	S	R	R	S	R	S	S	R	R	R	R	S	R	R	R	R	0	0	0	0	0	0	0	0	0	0	0
PDSST1S406.EC2	PDSST1S406	f107	-	Cycle 1	Hand swab (farm workers)	T1	Human - Farm		ST457		F	O102:H25	R	I	R	R	R	R	R	S	S	R	S	R	R	R	S	S	S	R	R	I	I	S	R	R	R	R	0	1	0	0	0	0	0	0	0	1	0
PDSST1S407.EC1	PDSST1S407	f108	-	Cycle 1	Hand swab (farm workers)	T1	Human - Farm	EAEC	ST206	CC206	A	O130:H5	R	I	R	R	R	R	R	I	S	S	S	R	R	R	S	S	S	S	S	R	R	S	R	R	R	R	1	1	0	0	0	0	0	0	0	1	1
PDSST207.EC	PDSST207	f109	-	Cycle 1	Hand swab (farm workers)	T2	Human - Farm		ST155	CC155	B1	O29:H21	R	I	R	R	R	R	I	R	R	R	S	R	R	R	R	R	R	R	R	R	R	S	R	R	R	R	1	0	1	1	1	1	1	1	1	1	1
PDSST2S301.EC	PDSST2S301	f102	-	Cycle 1	Hand swab (farm workers)	T2	Human - Farm		-		A	O166:H11	R	R	R	R	R	R	R	R	R	R	S	R	R	R	I	R	R	I	R	R	R	I	R	R	R	R	1	0	0	0	1	0	0	0	1	0	1
PDSSYL205	PDSSYL205	f106	-	Cycle 2	Hand swab (farm workers)	L2	Human - Farm		ST409		A	O34:H38/H55	S	S	S	S	S	S	S	S	S	S	S	S	R	S	S	S	S	S	S	S	S	S	S	S	S	S	0	0	0	0	0	0	0	1	1	0	0
PDSXL1C2.E1	PDSXL1C2	-	-	Cycle 2	Water (farm)	L1	Environment - Farm	EAEC	ST162	CC469	B1	O29:H12	R	R	R	R	R	R	R	S	S	I	S	R	R	R	R	S	S	S	S	I	S	S	R	R	R	R	1	1	1	1	1	1	1	1	1	0	1
PDSXT2S402.EC	PDSXT2S402	-	-	Cycle 1	Water (farm)	T2	Environment - Farm	EAEC	ST155	CC155	B1	O25:H37	R	R	R	R	R	R	R	R	I	R	S	R	R	R	I	R	R	R	S	R	R	S	R	R	R	R	1	1	0	0	1	0	0	0	0	0	1
PDTFL301	PDTFL301	t307	-	Cycle 2	Human faeces (abattoir operators )	L3	Human - Abattoir Worker		ST746		A	Onovel19:H29	R	I	R	R	R	R	R	S	S	S	S	R	R	I	I	S	S	I	S	R	I	S	I	R	S	R	0	1	0	0	1	0	0	0	0	1	1
PDTFL305	PDTFL305	t311	-	Cycle 2	Human faeces (abattoir operators )	L3	Human - Abattoir Worker		ST942		B1	O39:H28	S	S	S	S	S	I	S	S	S	S	S	S	S	S	S	S	S	S	S	S	S	S	S	S	S	S	0	0	0	0	0	0	0	0	0	0	0
PDTFT301.EC	PDTFT301	t301	-	Cycle 1	Human faeces (abattoir operators )	T3	Human - Abattoir Worker		ST450		A	O25:H16	R	S	R	S	R	R	R	S	S	S	S	R	R	R	S	S	S	S	S	S	I	S	R	I	S	R	0	0	0	0	0	0	0	0	0	0	0
PDTFT302.EC	PDTFT302	t302	-	Cycle 1	Human faeces (abattoir operators )	T3	Human - Abattoir Worker		ST224		B1	O8:H23	R	R	R	R	R	R	R	R	S	I	S	R	R	R	I	R	I	I	S	R	R	S	R	I	R	R	1	0	0	0	0	0	0	0	0	0	0
PDTFT303.EC	PDTFT303	t303	-	Cycle 1	Human faeces (abattoir operators )	T3	Human - Abattoir Worker		ST165	CC165	A	O132:H21	R	R	R	R	R	R	R	I	S	S	S	R	R	R	I	S	S	S	S	R	R	S	R	R	R	R	1	0	0	0	0	0	0	0	0	1	1
PDTFT304.EC	PDTFT304	t304	-	Cycle 1	Human faeces (abattoir operators )	T3	Human - Abattoir Worker		ST410	CC23	C	O8:H9	R	R	R	R	R	R	R	S	S	S	S	R	R	R	I	S	S	S	S	R	I	S	R	R	R	R	0	0	0	0	0	1	1	0	1	0	0
PDTFT305.EC	PDTFT305	t305	-	Cycle 1	Human faeces (abattoir operators )	T3	Human - Abattoir Worker		ST2491		A	Onovel6:H11	S	S	S	S	R	S	S	S	S	S	S	S	S	S	S	S	S	S	S	S	S	S	S	S	S	S	0	0	0	0	0	0	0	1	1	0	0
PDTHT302.EC	PDTHT302	t302	-	Cycle 1	Hand swab (abattoir operators )	T3	Human - Abattoir Worker	EAEC	ST1431		B1	O8:H19	S	S	S	S	S	S	S	S	S	S	S	R	R	R	S	S	S	S	S	S	S	S	R	S	R	R	1	1	1	1	0	1	1	1	1	1	1
PDTHT303.EC	PDTHT303	t303	-	Cycle 1	Hand swab (abattoir operators )	T3	Human - Abattoir Worker		ST165	CC165	A	O132:H21	R	S	S	S	S	R	S	S	S	S	S	S	S	S	S	S	S	S	S	S	S	S	S	S	S	S	1	0	0	0	0	0	0	0	0	1	1
PDTHT306.EC	PDTHT306	t306	-	Cycle 1	Hand swab (abattoir operators )	T3	Human - Abattoir Worker		ST69	CC69	D	O15:H18	R	I	R	S	R	I	S	S	S	R	S	R	R	S	I	S	S	S	S	S	S	S	I	I	S	S	0	0	0	0	0	0	0	0	0	0	0
PDTRT1S301.EC2	PDTRT1S301	-	-	Cycle 1	Soil	T1	Environment - Farm		ST101	CC101	B1	O131:H21	R	I	R	R	R	R	R	S	S	I	S	R	R	R	S	S	S	S	S	S	I	I	S	I	S	R	0	1	0	0	0	0	0	0	0	0	0
PDTRT1S302.EC2	PDTRT1S302	-	-	Cycle 1	Soil	T1	Environment - Farm		ST2614		B1	O121:H34	R	I	I	S	S	R	S	S	R	S	R	S	S	S	R	R	S	S	S	S	S	R	S	S	S	S	0	1	0	0	0	1	1	1	1	0	0
PDTRT2S404.EC	PDTRT2S404	-	-	Cycle 1	Soil	T2	Environment - Farm		ST3998		B1	Onovel17:H2	R	I	S	S	S	R	S	S	R	S	R	S	S	S	R	S	S	S	S	S	R	R	S	S	S	S	0	0	0	0	0	0	0	0	0	0	0
PDTSL301	PDTSL301	t312	-	Cycle 2	Nose swab (abattoir operators )	L3	Human - Abattoir Worker		ST1286		A	O16:H32	R	R	R	R	R	I	S	S	S	I	S	S	R	S	S	S	S	S	S	S	S	S	S	I	R	R	1	1	1	1	1	1	1	1	1	1	1
PDTWL301	PDTWL301	-	-	Cycle 2	Water (slaughter house)	L3	Environment - Abattoir	EAEC	ST542		A	H45	R	R	R	R	R	R	S	S	S	S	S	R	R	I	I	S	S	S	S	S	S	S	I	R	S	R	0	0	0	0	0	0	0	0	0	1	1
PDTWT301.EC	PDTWT301	-	-	Cycle 1	Water (slaughter house)	T3	Environment - Abattoir	EAEC	ST57	CC350	E	O112:H25	R	R	R	R	R	R	R	S	S	R	S	R	R	R	I	R	R	S	R	R	S	S	R	I	R	R	1	1	1	1	1	1	1	1	1	1	1
PDTWT302.EC	PDTWT302	-	-	Cycle 1	Water (slaughter house)	T3	Environment - Abattoir		ST155	CC155	B1	O29:H21	R	R	I	I	R	R	S	S	S		R	R	R	R	R	S	S	S	S	S	S	S	S	S	S	S	1	0	1	1	1	1	1	1	1	1	1
													134
													20
[truncated: 100 more columns]
