# Supplementary material for: Whole-genome sequencing and gene sharing network analysis powered by machine learning identifies antibiotic resistance sharing between animals, humans and environment in livestock farming
Source: PLoS Comput Biol. 2022 Mar 25;18(3):e1010018. doi: 10.1371/journal.pcbi.1010018 (PMC8986120; doi:10.1371/journal.pcbi.1010018)
Supplement: S2 Table — (XLSX) [file pcbi.1010018.s009.xlsx]

## Sheet: ML Metrics - RBF-SVM
	AUC	Accuracy	Sensitivity	Specificity	Precision	Cohens Kappa
Amoxycilin/clavulanic acid	0.914 ± 0.019	0.88 ± 0.021	0.889 ± 0.035	0.877 ± 0.023	0.801 ± 0.037	0.739 ± 0.046
Ampicillin	0.997 ± 0.002	0.977 ± 0.006	0.983 ± 0.005	0.937 ± 0.022	0.991 ± 0.003	0.904 ± 0.024
Ampicillin/Sulbactam	0.969 ± 0.008	0.953 ± 0.006	0.987 ± 0.003	0.861 ± 0.021	0.953 ± 0.007	0.874 ± 0.018
Aztreonam	0.909 ± 0.013	0.855 ± 0.013	0.885 ± 0.018	0.824 ± 0.022	0.85 ± 0.015	0.71 ± 0.027
Ceftadizime	0.972 ± 0.007	0.927 ± 0.013	0.804 ± 0.05	0.962 ± 0.014	0.873 ± 0.038	0.778 ± 0.041
Cefoxitin	0.966 ± 0.012	0.938 ± 0.011	0.736 ± 0.116	0.961 ± 0.008	0.706 ± 0.107	0.648 ± 0.097
Cefazolin	0.999 ± 0.001	0.976 ± 0.01	0.979 ± 0.012	0.961 ± 0.025	0.99 ± 0.006	0.927 ± 0.027
Chloramphenicol	0.951 ± 0.009	0.911 ± 0.009	0.929 ± 0.006	0.862 ± 0.03	0.949 ± 0.011	0.78 ± 0.025
Ciprofloxacin	0.967 ± 0.008	0.937 ± 0.01	0.965 ± 0.014	0.884 ± 0.013	0.944 ± 0.006	0.858 ± 0.022
Cefotaxime	0.952 ± 0.011	0.894 ± 0.013	0.911 ± 0.013	0.866 ± 0.02	0.917 ± 0.013	0.777 ± 0.026
Doxycycline	0.977 ± 0.018	0.947 ± 0.01	0.967 ± 0.003	0.858 ± 0.048	0.97 ± 0.009	0.818 ± 0.042
Cefepime	0.943 ± 0.008	0.892 ± 0.014	0.889 ± 0.03	0.895 ± 0.014	0.892 ± 0.012	0.784 ± 0.027
Gentamycin	0.946 ± 0.009	0.899 ± 0.014	0.906 ± 0.031	0.893 ± 0.016	0.861 ± 0.016	0.792 ± 0.03
Kanamycin	0.948 ± 0.009	0.904 ± 0.008	0.931 ± 0.015	0.867 ± 0.018	0.912 ± 0.01	0.801 ± 0.017
Levofloxacin	0.949 ± 0.01	0.922 ± 0.011	0.952 ± 0.013	0.848 ± 0.021	0.94 ± 0.008	0.808 ± 0.025
Minocycline	0.991 ± 0.004	0.968 ± 0.009	0.924 ± 0.043	0.975 ± 0.009	0.871 ± 0.039	0.863 ± 0.043
Nalidixic acid	0.955 ± 0.008	0.919 ± 0.012	0.928 ± 0.015	0.889 ± 0.032	0.967 ± 0.009	0.785 ± 0.03
Streptomycin	0.88 ± 0.015	0.868 ± 0.016	0.921 ± 0.018	0.702 ± 0.033	0.91 ± 0.009	0.629 ± 0.045
Sulfisoxazole	0.97 ± 0.013	0.937 ± 0.013	0.959 ± 0.015	0.754 ± 0.07	0.97 ± 0.007	0.683 ± 0.055
Trimethroprim/Sulfamethoxazole	0.986 ± 0.011	0.957 ± 0.01	0.966 ± 0.009	0.902 ± 0.055	0.984 ± 0.009	0.833 ± 0.046
Tetracycline	0.994 ± 0.006	0.978 ± 0.004	0.984 ± 0.001	0.934 ± 0.033	0.99 ± 0.004	0.901 ± 0.026

## Sheet: ML Metrics - Classifiers
		Logistic Regression						Linear SVM						Extra Tree Classifier						Random Forest						Adaboost						XGBoost						Naive Bayes						Linear Discriminant Analysis
	Antibiotic	AUC	Accuracy	Sensitivity	Specificity	Precision	Cohens Kappa	AUC	Accuracy	Sensitivity	Specificity	Precision	Cohens Kappa	AUC	Accuracy	Sensitivity	Specificity	Precision	Cohens Kappa	AUC	Accuracy	Sensitivity	Specificity	Precision	Cohens Kappa	AUC	Accuracy	Sensitivity	Specificity	Precision	Cohens Kappa	AUC	Accuracy	Sensitivity	Specificity	Precision	Cohens Kappa	AUC	Accuracy	Sensitivity	Specificity	Precision	Cohens Kappa	AUC	Accuracy	Sensitivity	Specificity	Precision	Cohens Kappa
	AMC	0.928 ± 0.016	0.85 ± 0.027	0.716 ± 0.066	0.915 ± 0.025	0.823 ± 0.054	0.645 ± 0.066	0.921 ± 0.023	0.876 ± 0.022	0.91 ± 0.046	0.86 ± 0.017	0.775 ± 0.03	0.734 ± 0.05	0.801 ± 0.04	0.755 ± 0.03	0.466 ± 0.082	0.896 ± 0.028	0.706 ± 0.085	0.387 ± 0.083	0.792 ± 0.037	0.743 ± 0.029	0.403 ± 0.084	0.908 ± 0.032	0.686 ± 0.088	0.339 ± 0.081	0.712 ± 0.046	0.712 ± 0.035	0.437 ± 0.087	0.844 ± 0.041	0.592 ± 0.096	0.296 ± 0.091	0.706 ± 0.039	0.702 ± 0.032	0.464 ± 0.067	0.818 ± 0.048	0.57 ± 0.079	0.29 ± 0.067	0.909 ± 0.015	0.904 ± 0.017	0.924 ± 0.01	0.894 ± 0.025	0.835 ± 0.035	0.794 ± 0.034	0.342 ± 0.044	0.676 ± 0.009	0.018 ± 0.022	0.993 ± 0.009	0.083 ± 0.1	0.014 ± 0.029
	AMP	0.981 ± 0.006	0.964 ± 0.005	0.994 ± 0.003	0.765 ± 0.039	0.967 ± 0.005	0.813 ± 0.036	0.991 ± 0.005	0.964 ± 0.008	0.969 ± 0.008	0.93 ± 0.024	0.99 ± 0.004	0.857 ± 0.027	0.925 ± 0.023	0.949 ± 0.011	0.979 ± 0.012	0.752 ± 0.044	0.964 ± 0.006	0.76 ± 0.043	0.93 ± 0.026	0.947 ± 0.011	0.981 ± 0.01	0.715 ± 0.072	0.96 ± 0.01	0.732 ± 0.062	0.916 ± 0.019	0.937 ± 0.013	0.973 ± 0.016	0.7 ± 0.066	0.957 ± 0.009	0.696 ± 0.056	0.837 ± 0.042	0.925 ± 0.017	0.972 ± 0.014	0.607 ± 0.082	0.945 ± 0.011	0.615 ± 0.083	0.88 ± 0.015	0.892 ± 0.011	0.896 ± 0.013	0.865 ± 0.032	0.979 ± 0.005	0.628 ± 0.03	0.343 ± 0.06	0.884 ± 0.007	1.0 ± 0.001	0.105 ± 0.052	0.882 ± 0.006	0.148 ± 0.066
	AMS	0.93 ± 0.011	0.933 ± 0.012	0.976 ± 0.014	0.816 ± 0.024	0.938 ± 0.008	0.82 ± 0.029	0.95 ± 0.011	0.878 ± 0.013	0.866 ± 0.017	0.911 ± 0.016	0.965 ± 0.006	0.718 ± 0.027	0.917 ± 0.015	0.907 ± 0.018	0.953 ± 0.021	0.782 ± 0.032	0.926 ± 0.011	0.755 ± 0.044	0.92 ± 0.015	0.904 ± 0.018	0.955 ± 0.02	0.764 ± 0.03	0.92 ± 0.01	0.744 ± 0.044	0.86 ± 0.027	0.849 ± 0.028	0.904 ± 0.034	0.698 ± 0.045	0.895 ± 0.016	0.607 ± 0.063	0.867 ± 0.028	0.863 ± 0.023	0.924 ± 0.031	0.698 ± 0.061	0.896 ± 0.018	0.638 ± 0.058	0.856 ± 0.015	0.834 ± 0.013	0.808 ± 0.015	0.903 ± 0.028	0.96 ± 0.011	0.632 ± 0.026	0.232 ± 0.05	0.732 ± 0.0	1.0 ± 0.0	0.0 ± 0.0	0.732 ± 0.0	0.0 ± 0.0
	AZM	0.909 ± 0.009	0.856 ± 0.01	0.87 ± 0.015	0.842 ± 0.013	0.862 ± 0.012	0.712 ± 0.019	0.905 ± 0.012	0.876 ± 0.012	0.884 ± 0.017	0.868 ± 0.016	0.882 ± 0.014	0.752 ± 0.025	0.894 ± 0.012	0.862 ± 0.014	0.865 ± 0.026	0.86 ± 0.016	0.875 ± 0.013	0.724 ± 0.027	0.907 ± 0.012	0.872 ± 0.02	0.885 ± 0.027	0.858 ± 0.023	0.875 ± 0.02	0.743 ± 0.039	0.881 ± 0.017	0.858 ± 0.021	0.892 ± 0.026	0.823 ± 0.026	0.85 ± 0.022	0.716 ± 0.042	0.867 ± 0.024	0.844 ± 0.014	0.88 ± 0.025	0.805 ± 0.024	0.836 ± 0.016	0.686 ± 0.028	0.897 ± 0.01	0.888 ± 0.011	0.882 ± 0.019	0.894 ± 0.01	0.904 ± 0.009	0.775 ± 0.021	0.495 ± 0.041	0.528 ± 0.007	1.0 ± 0.002	0.014 ± 0.014	0.525 ± 0.004	0.014 ± 0.014
	CAZ	0.971 ± 0.006	0.931 ± 0.009	0.798 ± 0.034	0.969 ± 0.009	0.894 ± 0.029	0.788 ± 0.031	0.952 ± 0.012	0.894 ± 0.018	0.904 ± 0.019	0.892 ± 0.022	0.726 ± 0.046	0.728 ± 0.041	0.913 ± 0.02	0.91 ± 0.011	0.7 ± 0.035	0.969 ± 0.012	0.881 ± 0.042	0.71 ± 0.037	0.917 ± 0.014	0.913 ± 0.011	0.712 ± 0.028	0.97 ± 0.012	0.888 ± 0.041	0.722 ± 0.032	0.845 ± 0.028	0.876 ± 0.022	0.683 ± 0.045	0.931 ± 0.024	0.756 ± 0.068	0.627 ± 0.058	0.86 ± 0.033	0.877 ± 0.018	0.657 ± 0.04	0.939 ± 0.019	0.779 ± 0.056	0.62 ± 0.051	0.92 ± 0.007	0.93 ± 0.011	0.901 ± 0.01	0.939 ± 0.016	0.825 ± 0.037	0.808 ± 0.026	0.71 ± 0.032	0.779 ± 0.0	0.0 ± 0.0	1.0 ± 0.0	0.0 ± 0.0	0.0 ± 0.0
	CFX	0.95 ± 0.022	0.922 ± 0.011	0.507 ± 0.05	0.969 ± 0.011	0.655 ± 0.102	0.5 ± 0.057	0.883 ± 0.029	0.889 ± 0.021	0.769 ± 0.041	0.903 ± 0.025	0.515 ± 0.06	0.532 ± 0.05	0.836 ± 0.038	0.927 ± 0.009	0.433 ± 0.045	0.983 ± 0.011	0.689 ± 0.123	0.476 ± 0.049	0.832 ± 0.041	0.927 ± 0.01	0.409 ± 0.051	0.986 ± 0.011	0.709 ± 0.124	0.461 ± 0.054	0.818 ± 0.047	0.907 ± 0.014	0.451 ± 0.059	0.959 ± 0.016	0.544 ± 0.093	0.42 ± 0.058	0.716 ± 0.043	0.896 ± 0.018	0.407 ± 0.04	0.952 ± 0.017	0.491 ± 0.127	0.368 ± 0.072	0.84 ± 0.022	0.861 ± 0.009	0.747 ± 0.027	0.874 ± 0.01	0.418 ± 0.026	0.453 ± 0.025	0.578 ± 0.055	0.899 ± 0.0	0.0 ± 0.0	1.0 ± 0.0	0.0 ± 0.0	0.0 ± 0.0
	CFZ	0.976 ± 0.009	0.954 ± 0.004	0.999 ± 0.003	0.774 ± 0.015	0.948 ± 0.002	0.833 ± 0.017	0.997 ± 0.002	0.961 ± 0.01	0.96 ± 0.012	0.968 ± 0.017	0.992 ± 0.004	0.889 ± 0.028	0.947 ± 0.029	0.935 ± 0.012	0.984 ± 0.012	0.742 ± 0.04	0.94 ± 0.009	0.774 ± 0.04	0.956 ± 0.02	0.931 ± 0.015	0.982 ± 0.018	0.726 ± 0.043	0.937 ± 0.01	0.76 ± 0.046	0.902 ± 0.027	0.903 ± 0.019	0.964 ± 0.021	0.657 ± 0.053	0.921 ± 0.011	0.667 ± 0.056	0.88 ± 0.035	0.902 ± 0.018	0.963 ± 0.018	0.663 ± 0.054	0.921 ± 0.012	0.666 ± 0.059	0.916 ± 0.014	0.876 ± 0.013	0.85 ± 0.016	0.982 ± 0.027	0.995 ± 0.007	0.692 ± 0.03	0.392 ± 0.093	0.816 ± 0.01	0.998 ± 0.005	0.087 ± 0.043	0.814 ± 0.008	0.119 ± 0.061
	CHL	0.933 ± 0.009	0.91 ± 0.009	0.936 ± 0.009	0.841 ± 0.021	0.941 ± 0.007	0.774 ± 0.023	0.958 ± 0.008	0.897 ± 0.015	0.884 ± 0.018	0.93 ± 0.016	0.972 ± 0.007	0.762 ± 0.033	0.931 ± 0.01	0.911 ± 0.015	0.938 ± 0.019	0.842 ± 0.02	0.942 ± 0.007	0.779 ± 0.033	0.929 ± 0.014	0.914 ± 0.01	0.944 ± 0.014	0.835 ± 0.022	0.939 ± 0.007	0.783 ± 0.025	0.888 ± 0.024	0.869 ± 0.019	0.912 ± 0.02	0.755 ± 0.051	0.911 ± 0.017	0.667 ± 0.05	0.891 ± 0.025	0.896 ± 0.017	0.939 ± 0.015	0.784 ± 0.042	0.922 ± 0.014	0.735 ± 0.043	0.932 ± 0.009	0.92 ± 0.008	0.914 ± 0.01	0.935 ± 0.014	0.974 ± 0.006	0.812 ± 0.018	0.528 ± 0.042	0.723 ± 0.0	1.0 ± 0.0	0.0 ± 0.0	0.723 ± 0.0	0.0 ± 0.0
	CIP	0.966 ± 0.007	0.94 ± 0.008	0.968 ± 0.006	0.885 ± 0.02	0.944 ± 0.01	0.863 ± 0.02	0.958 ± 0.007	0.904 ± 0.013	0.905 ± 0.022	0.903 ± 0.017	0.95 ± 0.009	0.791 ± 0.027	0.929 ± 0.011	0.913 ± 0.011	0.948 ± 0.016	0.845 ± 0.016	0.924 ± 0.008	0.803 ± 0.024	0.941 ± 0.011	0.907 ± 0.014	0.951 ± 0.017	0.824 ± 0.019	0.916 ± 0.009	0.789 ± 0.03	0.929 ± 0.016	0.884 ± 0.019	0.928 ± 0.019	0.801 ± 0.043	0.905 ± 0.019	0.737 ± 0.045	0.92 ± 0.02	0.909 ± 0.014	0.945 ± 0.016	0.841 ± 0.024	0.923 ± 0.011	0.795 ± 0.032	0.952 ± 0.006	0.951 ± 0.006	0.949 ± 0.009	0.954 ± 0.009	0.976 ± 0.004	0.893 ± 0.014	0.486 ± 0.034	0.661 ± 0.003	1.0 ± 0.0	0.005 ± 0.009	0.661 ± 0.002	0.007 ± 0.012
	CTX	0.961 ± 0.007	0.889 ± 0.01	0.911 ± 0.014	0.855 ± 0.021	0.91 ± 0.012	0.768 ± 0.022	0.955 ± 0.008	0.891 ± 0.014	0.879 ± 0.018	0.909 ± 0.023	0.94 ± 0.014	0.777 ± 0.028	0.933 ± 0.013	0.91 ± 0.011	0.919 ± 0.015	0.896 ± 0.016	0.935 ± 0.009	0.812 ± 0.023	0.952 ± 0.011	0.91 ± 0.011	0.919 ± 0.012	0.897 ± 0.017	0.936 ± 0.011	0.813 ± 0.022	0.936 ± 0.016	0.906 ± 0.021	0.912 ± 0.018	0.897 ± 0.039	0.936 ± 0.022	0.804 ± 0.046	0.914 ± 0.024	0.897 ± 0.014	0.92 ± 0.012	0.862 ± 0.036	0.915 ± 0.02	0.784 ± 0.03	0.903 ± 0.012	0.905 ± 0.012	0.93 ± 0.017	0.865 ± 0.014	0.916 ± 0.009	0.8 ± 0.025	0.571 ± 0.05	0.605 ± 0.0	1.0 ± 0.0	0.0 ± 0.0	0.605 ± 0.0	0.0 ± 0.0
	DOX	0.935 ± 0.011	0.927 ± 0.008	0.969 ± 0.006	0.737 ± 0.034	0.946 ± 0.007	0.731 ± 0.032	0.965 ± 0.011	0.877 ± 0.016	0.873 ± 0.019	0.898 ± 0.009	0.976 ± 0.003	0.664 ± 0.034	0.88 ± 0.022	0.903 ± 0.02	0.962 ± 0.018	0.635 ± 0.074	0.926 ± 0.015	0.631 ± 0.07	0.884 ± 0.024	0.897 ± 0.017	0.957 ± 0.022	0.623 ± 0.05	0.923 ± 0.009	0.612 ± 0.051	0.829 ± 0.038	0.874 ± 0.024	0.937 ± 0.027	0.587 ± 0.08	0.914 ± 0.015	0.538 ± 0.082	0.794 ± 0.049	0.874 ± 0.02	0.947 ± 0.018	0.547 ± 0.076	0.907 ± 0.015	0.526 ± 0.076	0.865 ± 0.026	0.866 ± 0.019	0.866 ± 0.021	0.863 ± 0.052	0.969 ± 0.011	0.623 ± 0.047	0.286 ± 0.081	0.82 ± 0.0	1.0 ± 0.0	0.0 ± 0.0	0.82 ± 0.0	0.0 ± 0.0
	FEP	0.941 ± 0.01	0.887 ± 0.011	0.885 ± 0.019	0.889 ± 0.013	0.886 ± 0.012	0.774 ± 0.022	0.947 ± 0.009	0.901 ± 0.013	0.903 ± 0.019	0.899 ± 0.017	0.898 ± 0.016	0.802 ± 0.026	0.918 ± 0.013	0.878 ± 0.015	0.849 ± 0.029	0.905 ± 0.014	0.899 ± 0.014	0.755 ± 0.029	0.92 ± 0.013	0.875 ± 0.013	0.834 ± 0.023	0.914 ± 0.012	0.905 ± 0.013	0.749 ± 0.027	0.873 ± 0.022	0.829 ± 0.026	0.82 ± 0.036	0.837 ± 0.042	0.832 ± 0.039	0.657 ± 0.052	0.878 ± 0.02	0.845 ± 0.021	0.83 ± 0.035	0.859 ± 0.033	0.854 ± 0.027	0.689 ± 0.042	0.909 ± 0.015	0.898 ± 0.014	0.924 ± 0.012	0.872 ± 0.024	0.88 ± 0.023	0.795 ± 0.028	0.784 ± 0.031	0.669 ± 0.027	0.369 ± 0.062	0.954 ± 0.021	0.896 ± 0.052	0.328 ± 0.057
	GEN	0.941 ± 0.011	0.895 ± 0.014	0.868 ± 0.026	0.914 ± 0.012	0.88 ± 0.016	0.782 ± 0.03	0.946 ± 0.008	0.912 ± 0.014	0.927 ± 0.025	0.902 ± 0.016	0.871 ± 0.019	0.82 ± 0.028	0.931 ± 0.013	0.885 ± 0.02	0.86 ± 0.04	0.902 ± 0.013	0.864 ± 0.019	0.76 ± 0.042	0.936 ± 0.009	0.884 ± 0.015	0.874 ± 0.033	0.891 ± 0.017	0.853 ± 0.018	0.761 ± 0.031	0.864 ± 0.024	0.81 ± 0.024	0.764 ± 0.051	0.842 ± 0.031	0.779 ± 0.037	0.605 ± 0.05	0.885 ± 0.03	0.834 ± 0.027	0.797 ± 0.044	0.859 ± 0.03	0.804 ± 0.036	0.655 ± 0.056	0.923 ± 0.019	0.923 ± 0.017	0.904 ± 0.034	0.937 ± 0.013	0.913 ± 0.018	0.841 ± 0.037	0.734 ± 0.04	0.65 ± 0.006	0.13 ± 0.015	1.0 ± 0.002	0.773 ± 0.124	0.149 ± 0.017
	KAN	0.948 ± 0.007	0.909 ± 0.006	0.924 ± 0.011	0.887 ± 0.005	0.923 ± 0.003	0.812 ± 0.012	0.954 ± 0.007	0.913 ± 0.009	0.912 ± 0.011	0.915 ± 0.012	0.94 ± 0.008	0.822 ± 0.019	0.944 ± 0.011	0.916 ± 0.015	0.917 ± 0.023	0.915 ± 0.012	0.941 ± 0.008	0.829 ± 0.03	0.944 ± 0.01	0.92 ± 0.011	0.925 ± 0.018	0.912 ± 0.012	0.939 ± 0.008	0.835 ± 0.022	0.895 ± 0.015	0.883 ± 0.016	0.912 ± 0.027	0.841 ± 0.028	0.894 ± 0.016	0.757 ± 0.031	0.899 ± 0.026	0.88 ± 0.018	0.902 ± 0.027	0.848 ± 0.026	0.897 ± 0.015	0.751 ± 0.037	0.911 ± 0.012	0.911 ± 0.011	0.948 ± 0.013	0.859 ± 0.018	0.908 ± 0.012	0.815 ± 0.022	0.662 ± 0.031	0.589 ± 0.004	1.0 ± 0.0	0.007 ± 0.009	0.587 ± 0.002	0.009 ± 0.01
	LEV	0.95 ± 0.009	0.931 ± 0.009	0.96 ± 0.009	0.86 ± 0.018	0.945 ± 0.007	0.83 ± 0.022	0.949 ± 0.011	0.891 ± 0.018	0.895 ± 0.024	0.879 ± 0.015	0.949 ± 0.007	0.748 ± 0.038	0.887 ± 0.013	0.875 ± 0.015	0.921 ± 0.019	0.764 ± 0.027	0.907 ± 0.01	0.694 ± 0.035	0.904 ± 0.012	0.881 ± 0.018	0.929 ± 0.018	0.766 ± 0.036	0.908 ± 0.013	0.707 ± 0.044	0.9 ± 0.028	0.856 ± 0.023	0.901 ± 0.026	0.748 ± 0.043	0.899 ± 0.016	0.652 ± 0.051	0.888 ± 0.022	0.86 ± 0.021	0.908 ± 0.026	0.742 ± 0.038	0.897 ± 0.014	0.659 ± 0.047	0.891 ± 0.008	0.885 ± 0.008	0.875 ± 0.011	0.907 ± 0.015	0.959 ± 0.006	0.742 ± 0.018	0.448 ± 0.036	0.715 ± 0.007	1.0 ± 0.0	0.033 ± 0.024	0.713 ± 0.005	0.043 ± 0.032
	MIN	0.985 ± 0.007	0.939 ± 0.007	0.706 ± 0.039	0.974 ± 0.007	0.814 ± 0.069	0.696 ± 0.038	0.989 ± 0.006	0.949 ± 0.01	0.951 ± 0.025	0.949 ± 0.012	0.766 ± 0.049	0.806 ± 0.037	0.905 ± 0.032	0.932 ± 0.01	0.651 ± 0.06	0.973 ± 0.01	0.783 ± 0.104	0.648 ± 0.063	0.896 ± 0.036	0.93 ± 0.01	0.61 ± 0.057	0.977 ± 0.008	0.789 ± 0.093	0.628 ± 0.063	0.838 ± 0.043	0.914 ± 0.013	0.631 ± 0.06	0.955 ± 0.014	0.7 ± 0.086	0.585 ± 0.062	0.814 ± 0.05	0.912 ± 0.013	0.64 ± 0.051	0.952 ± 0.013	0.677 ± 0.104	0.58 ± 0.06	0.907 ± 0.03	0.938 ± 0.012	0.864 ± 0.059	0.95 ± 0.011	0.762 ± 0.044	0.754 ± 0.05	0.645 ± 0.057	0.909 ± 0.014	0.311 ± 0.098	0.996 ± 0.004	0.671 ± 0.178	0.384 ± 0.115
	NAL	0.968 ± 0.007	0.918 ± 0.009	0.94 ± 0.01	0.847 ± 0.031	0.955 ± 0.009	0.773 ± 0.026	0.963 ± 0.008	0.858 ± 0.016	0.829 ± 0.02	0.954 ± 0.027	0.984 ± 0.009	0.669 ± 0.032	0.929 ± 0.01	0.91 ± 0.012	0.934 ± 0.015	0.832 ± 0.026	0.95 ± 0.008	0.754 ± 0.031	0.941 ± 0.013	0.895 ± 0.02	0.925 ± 0.018	0.798 ± 0.045	0.939 ± 0.013	0.712 ± 0.054	0.928 ± 0.013	0.896 ± 0.02	0.929 ± 0.023	0.787 ± 0.059	0.938 ± 0.016	0.709 ± 0.054	0.905 ± 0.022	0.913 ± 0.013	0.936 ± 0.013	0.839 ± 0.047	0.952 ± 0.013	0.761 ± 0.04	0.876 ± 0.015	0.878 ± 0.013	0.877 ± 0.015	0.879 ± 0.03	0.961 ± 0.009	0.695 ± 0.031	0.463 ± 0.048	0.773 ± 0.007	1.0 ± 0.0	0.029 ± 0.028	0.772 ± 0.005	0.04 ± 0.038
	STR	0.893 ± 0.015	0.872 ± 0.013	0.917 ± 0.019	0.73 ± 0.022	0.918 ± 0.007	0.646 ± 0.029	0.863 ± 0.017	0.781 ± 0.023	0.777 ± 0.032	0.797 ± 0.019	0.927 ± 0.007	0.495 ± 0.039	0.842 ± 0.017	0.862 ± 0.014	0.919 ± 0.017	0.68 ± 0.028	0.904 ± 0.008	0.61 ± 0.038	0.863 ± 0.018	0.858 ± 0.019	0.918 ± 0.022	0.666 ± 0.028	0.899 ± 0.008	0.599 ± 0.046	0.794 ± 0.039	0.811 ± 0.029	0.879 ± 0.036	0.597 ± 0.046	0.876 ± 0.014	0.477 ± 0.063	0.791 ± 0.038	0.82 ± 0.016	0.886 ± 0.018	0.612 ± 0.048	0.881 ± 0.013	0.498 ± 0.043	0.811 ± 0.016	0.841 ± 0.012	0.87 ± 0.01	0.749 ± 0.031	0.919 ± 0.01	0.587 ± 0.031	0.327 ± 0.031	0.76 ± 0.0	1.0 ± 0.0	0.0 ± 0.0	0.76 ± 0.0	0.0 ± 0.0
	SXT	0.947 ± 0.007	0.947 ± 0.008	0.976 ± 0.006	0.778 ± 0.037	0.964 ± 0.006	0.773 ± 0.039	0.973 ± 0.007	0.922 ± 0.008	0.917 ± 0.01	0.958 ± 0.009	0.992 ± 0.002	0.743 ± 0.023	0.91 ± 0.026	0.926 ± 0.012	0.968 ± 0.012	0.679 ± 0.046	0.948 ± 0.007	0.675 ± 0.047	0.924 ± 0.02	0.922 ± 0.011	0.962 ± 0.012	0.685 ± 0.051	0.949 ± 0.008	0.661 ± 0.047	0.844 ± 0.021	0.92 ± 0.015	0.963 ± 0.015	0.666 ± 0.05	0.946 ± 0.008	0.649 ± 0.058	0.824 ± 0.034	0.914 ± 0.011	0.959 ± 0.011	0.65 ± 0.055	0.943 ± 0.008	0.622 ± 0.051	0.838 ± 0.023	0.891 ± 0.012	0.912 ± 0.01	0.764 ± 0.043	0.959 ± 0.007	0.61 ± 0.041	0.362 ± 0.074	0.859 ± 0.003	1.0 ± 0.001	0.011 ± 0.019	0.859 ± 0.002	0.015 ± 0.028
	Sul	0.865 ± 0.02	0.924 ± 0.011	0.974 ± 0.008	0.526 ± 0.066	0.944 ± 0.007	0.538 ± 0.076	0.955 ± 0.014	0.905 ± 0.018	0.912 ± 0.02	0.843 ± 0.046	0.98 ± 0.006	0.622 ± 0.054	0.752 ± 0.026	0.882 ± 0.016	0.947 ± 0.016	0.352 ± 0.076	0.923 ± 0.008	0.316 ± 0.078	0.756 ± 0.029	0.877 ± 0.017	0.943 ± 0.016	0.351 ± 0.09	0.922 ± 0.01	0.305 ± 0.092	0.737 ± 0.04	0.866 ± 0.023	0.936 ± 0.03	0.299 ± 0.094	0.916 ± 0.009	0.243 ± 0.082	0.694 ± 0.055	0.864 ± 0.017	0.94 ± 0.016	0.251 ± 0.117	0.911 ± 0.013	0.196 ± 0.119	0.812 ± 0.03	0.879 ± 0.011	0.898 ± 0.012	0.726 ± 0.062	0.964 ± 0.007	0.508 ± 0.042	0.128 ± 0.044	0.89 ± 0.0	1.0 ± 0.0	0.0 ± 0.0	0.89 ± 0.0	0.0 ± 0.0
	TET	0.945 ± 0.011	0.946 ± 0.007	0.987 ± 0.003	0.671 ± 0.057	0.954 ± 0.007	0.714 ± 0.051	0.982 ± 0.01	0.951 ± 0.01	0.96 ± 0.01	0.887 ± 0.047	0.983 ± 0.006	0.797 ± 0.042	0.9 ± 0.035	0.941 ± 0.015	0.982 ± 0.015	0.665 ± 0.054	0.953 ± 0.007	0.7 ± 0.063	0.918 ± 0.029	0.945 ± 0.011	0.986 ± 0.01	0.667 ± 0.062	0.954 ± 0.008	0.71 ± 0.057	0.8 ± 0.031	0.914 ± 0.015	0.968 ± 0.017	0.546 ± 0.069	0.937 ± 0.008	0.552 ± 0.072	0.795 ± 0.056	0.911 ± 0.017	0.969 ± 0.016	0.517 ± 0.086	0.933 ± 0.011	0.532 ± 0.086	0.858 ± 0.02	0.884 ± 0.012	0.893 ± 0.013	0.822 ± 0.039	0.973 ± 0.006	0.589 ± 0.035	0.372 ± 0.08	0.875 ± 0.004	1.0 ± 0.0	0.016 ± 0.028	0.874 ± 0.003	0.023 ± 0.041
[truncated: 6 more columns]

## Sheet: All Genes hit by ML
Gene Name
aaaT
aadB
aaeA
aaeB
aas
aat
aaxC
abaF
abgA
abgT
accA
accC
accD
aceB
aceE
aceF
aceK
ackA
acnA
acnB
acpH
acpP
acrB
acrE
acrF
acrR
acs
acsA
acsAB
actP
acuI
acuR
ada
add
addA
ade
adeP
adeQ
adh2
adhB
adhE
adhP
adiA
adiC
adk
aer
aes
afr
agaA
agaC
agaS
aggB
aglB
agp
ahpF
ahr
aidA
aidB
ail
ais
alaA
alaC
alaS
aldA
aldB
algC
alkA
alkB
allA
allB
allC
allD
allE
allR
alsE
alsK
alsT
alx
amiA
amiB
amiC
amn
ampC
ampD
ampE
ampG
ampH
amtB
amyA
anmK
ansA
ansB
ansP2
ant1
apaG
apaH
apbC
apbE
appA
appB
appC
apt
aptA
aptB
apxIB
aqpZ
araA
araB
araC
araD
araE
araF
araG
araH
araJ
arcA
arcC1
arcC2
arfA
arfB
argA
argB
argC
argD
argE
argF
argG
argH
argI
argK
argO
argP
argS
argT
ariR
arnA
arnB
arnC
arnD
arnE
arnT
aroA
aroB
aroC
aroD
aroE
aroF
aroG
aroH
aroK
aroP
arsA
arsB
arsC
arsD
arsH
artI
artJ
artM
ascG
asd
asnA
asnB
asnS
aspA
aspC
aspS
aspT
asrA
asrC
assT
astB
astC
astD
astE
atm1
atoB
atoC
atoD
atoS
atpA
atpH
atzF
avtA
azoR
azoR1
bacC
baeS
bamA
bamC
bamD
bamE
barA
basR
basS
bbmA
bcgIA
bcr
bcs1
bcsA
bcsB
bcsC
bcsE
bcsG
bcsZ
bdcA
bepA
bepC
bepF
betA
betB
betT
bfpB
bfr
bglA
bglB
bglF
bglH
bglJ
bglY
bhsA
bigR
bin3
bioA
bioB
bioC
bioD1
bioF
bioH
bioP
birA
bisC
TEM
CTX-M-1
OXA-10
NDM-1
blc
ble
bolA
brnQ
bshA
bshB1
bssD
bssS
btsS
btsT
btuB
btuC
btuD
btuF
btuR
bvgA
cadA
cadB
caeA
caeB
caf1A
caf1M
cai
caiA
caiB
caiC
caiT
can
capD
carA
carB
cas1
casA
casC
casD
casE
cat
catM
cba
cbeA
cbl
cbpA
cbrA
cbrB
cbtA
cca
ccdA
ccdB
ccmC
ccmF
ccmH
ccpA
cdaR
cdgI
cdh
cdhR
cdiA
cdiA2
cdiA4
cdiI4
cdr
cdsA
cea
cecR
cfa
cfaE
chaA
chaC
chbA
chbB
chbC
chbF
cheA
cheB
cheW
chiA
chiP
cho
chrR
chuR
chuW
cia
cirA
citC
citF
citG
citX
clcA
clcD
clpA
clpB
clpC
clpP
clpV1
clsA
clsB
clsC
cma
cmi
cmlA1
cmlA5
cmoB
cmoM
cmpR
cmtB
cna
cnl
cnoX
cntE
cntO
coaA
coaBC
coaE
cobB
cobC
cobS
cobT
cobU
codA
codB
col
colD
colE7
comEC
comM
comR
copA
copB
copD
copR
COQ3
COQ5
corA
cotSA
cpdA
cpxA
cpxR
cra
crcB
creB
creD
crfC
crr
csbX
cscB
csdA
csdE
csgA
csgB
csgC
csgD
cshA
csqR
csrD
cstA
cueO
cueR
curA
cusA
cusB
cusC
cusF
cusR
cusS
cutC
cutD
cvaA
cvaC
cvpA
cvrA
cyaA
cyaY
cybC
cycA
cycB
cydA
cydB
cydD
cynR
cynS
cynT
cyoB
cyoE
cysA
cysB
cysC
cysD
cysE
cysG
cysH
cysI
cysJ
cysL
cysM
cysN
cysP
cysQ
cysS
cysT
cysW
cysZ
cytR
dacA
dacB
dacC
dacD
dadA
dadX
dam
damX
dan
dapAL
dapB
dapD
dapE
dapF
dapH
dasR
dauA
dbpA
dcd
dcm
dcp
dctA
dctD
dctM
dcuA
dcuB
dcuD
dcuR
dcuS
dcyD
ddlA
ddlB
ddpA
ddpB
ddpC
ddpD
ddpF
ddrA
deaD
decR
dedA
dedD
def
degP
degQ
degS
denK
deoB
deoC
deoD
deoR
der
dfrD
dgaE
dgaF
dgaR
dgcC
dgcE
dgcN
dgcP
dgcQ
dgcT
dgcZ
dgoA
dgoD
dgoK1
dgoT
dgt
dhaD
dhaK
dhaM
dhaR
dhaT
dhbE
dhfrI
diaA
dinB
dinF
dinG
dinI
dinJ
dkgA
dkgB
dld
dltA
dmlR
dmsA
dmsB
dmsC
dmsD
dnaA
dnaB
dnaC
dnaE
dnaG
dnaJ
dnaK
dnaQ
dnaT
dnaX
dosC
dosP
dpiA
dpiB
dpnA
dpnM
dppA
dppB
dppD
dps
dsbA
dsbB
dsbC
dsbD
dsbG
dsbL
dsdA
dsdC
dsdX
dtd
dtpA
dtpB
dtpD
dusA
dusC
dut
dxr
dxs
eae
eamA
eamB
ebgA
ebgC
ecfA1
ecoRIIR
ecoRVR
ecpC
ecpD
ecpR
edcC
edd
efeB
efeO
efeU
efp
efpA
ehaG
ehpR
elaA
elaB
elaD
elbB
elfA
elfC
elfD
elfG
elmGT
emrA
emrB
emrD
emrE
emrK
emrY
endA
engB
eno
entA
entB
entC
entD
entE
entF
entH
entS
envC
envZ
epd
epmA
epmB
epmC
epsE
epsF
epsG
epsH
epsL
epsM
eptA
eptB
eptC
era
erfK
erm
ermC
eryD
esiB
espC
espP
etfA
etk
etp
ettA
eutC
eutD
eutL
eutQ
eutS
evgA
evgS
exbB
exoX
exuT
fabA
fabB
fabD
fabF
fabG
fabI
fadA
fadB
fadD
fadH
fadI
fadJ
fadK
fadL
fadM
fadR
faeE
fatA
fbaA
fbaB
fbp
fbpC2
fcl
fdhD
fdhE
fdhF
fdnG
fdoG
fdoH
fdoI
fdrA
fdtA
fdtB
fdtC
feaB
feaR
fecA
fecC
fecD
feoB
fepA
fepB
fepC
fepE
fepG
fes
fetA
fetB
feuC
ffh
fhlA
fhuA
fhuB
fhuC
fhuD
fhuE
fhuF
fic
fieF
fim
fimA
fimD
fimF
fimG
fimH
finO
fiu
fixA
fixB
fixX
fldA
fldB
fldC
fldI
flgA
flgB
flgC
flgD
flgE
flgF
flgG
flgH
flgI
flgJ
flgK
flgL
flgN
flhA
flhB
flhD
flhE
fliA
fliC
fliC1
fliC2
fliD
fliF
fliG
fliI
fliJ
fliK
fliM
fliN
fliO
fliP
fliQ
fliR
fliS
fliT
fliY
fljB
flk
flmA
flmC
flu
flxA
fnr
focA
focB
focC
folA
folC
folD
folM
folP
folP1
folX
fosA
fpr
frdA
frdB
frdC
frdD
fre
frlA
frlB
frlC
frlR
frmA
frmB
frmR
fruA
fruB
fruK
fryA
fryB
fryC
fsr
ftnA
ftsA
ftsE
ftsH
ftsH3
ftsH4
ftsI
ftsK
ftsN
ftsP
ftsX
ftsY
fucA
fucI
fucO
fucP
fumA
fumB
fumC
fumD
fumE
fusA
fyuA
gabD
gabP
gabR
gabT
gadA
gadB
gadC
gadE
gadW
gadX
galE
galF
galK
galM
galP
galS
galU
ganB
gap
gapA
garD
garK
garR
gatA
gatB
gatC
gatD
gatY
gatZ
gbpR
gcd
gcl
gcvA
gcvH
gcvP
gcvR
gcvT
gdhA
gfcB
ggt
ghrA
ghrB
ghxP
ghxQ
glaH
glaR
glcA
glcB
glcC
glcR
gldA
glf
glgA
glgB
glgC
glgX
glk
glmE
glmM
glmS
glmU
glnA
glnB
glnD
glnE
glnG
glnL
glnQ
glnS
gloB
glpA
glpB
glpC
glpD
glpE
glpG
glpQ
glpR
glpX
glrK
glsA1
glsA2
gltA
gltB
gltC
gltI
gltJ
gltK
gltP
gltR
gltX
gluQ
glvC
glxK
glxR
glyS
gmd
gmhA
gmhB
gmm
gmuD
gnd
gnsA
gntK
gntP
gntR
gntT
gntU
gnu
gor
gpFI
gph
gpmA
gpmI
gppA
gpr
gpt
grcA
groL
grxA
gshA
gshB
gsiA
gsiB
gsiC
gsk
gspA
gspC
gspC2
gspD
gspD2
gspF
gspG
gspJ
gspK
gspM
gspO
gspS2
gss
gstA
gstB
gtfA
guaA
guaB
guaD
gudD
gudP
gudX
gutB
gutQ
gyrA
gyrB
hbp
hcaB
hcaD
hcaE
hcaR
hchA
hcnB
hcnC
hcp
hcpA
hcxB
hda
hdeB
hdeD
hdfR
hdhA
hemA
hemB
hemC
hemE
hemF
hemG
hemH
hemL
hemN
hemR
hemS
hemW
hemY
hexR
hflC
hflD
hflK
hflX
hfq
hha
hicB
higA
higB
higB-1
higB2
higB-2
hilA
hin
hipA
hipO
hisA
hisB
hisC
hisD
hisF
hisG
hisH
hisI
hisJ
hisM
hisP
hisQ
hisS
hldD
hldE
hlyA
hlyB
hlyE
hmuT
hmuU
hmuV
hns
hokA
hokC
holA
holB
holD
holE
hosA
hpaB
hpaIIM
hpcD
hpcE
hpcG
hpcH
hph
hprR
hprS
hrpB
hscA
hscC
hsdM
hsdR
hsdS
hslO
hslR
hslU
hslV
hspA
hsrA
htpG
htpX
htrC
htrE
hutG
hutH
hutI
hutU
hutX
hxlB
hxpA
hxuB
hyaB
hyaD
hybB
hybC
hybE
hybF
hybO
hycD
hycE
hycG
hycI
hyfA
hyfB
hyfC
hyfE
hyfG
hyfR
hyi
hypA
hypB
hypBA1
hypD
hypE
hypF
hyuA
iaaA
iadA
ibpA
ibpB
icd
iclR
icsA
idiA
idnD
idnO
idnT
ileS
ilvA
ilvB
ilvC
ilvD
ilvE
ilvG
ilvI
imm
inaA
infB
insK
intA
intQ
intS
invA
invF
iolC
iolE
iolG
iolS
iolU
ipaB
iraD
iraM
irtA
ispA
ispB
ispD
ispE
ispG
ispU
iucA
iucB
iucC
iucD
iutA
katE
katG
kbaZ
kbl
kbp
kce
kch
kdgK
kdgR
kdpA
kdpB
kdpC
kdpD
kdpE
kdsA
kdsB
kdsD
kduD
kduI
kefC
kefF
kefG
kgtP
klcA
korB
kpsD
kpsM
kpsT
kpsU
kup
lacA
lacC
lacG
lacI
lacY
lacZ
lafT
lafU
lagD
lamB
lapB
ldcA
ldcC
ldrA
legI
lemA
lepA
lepB
leuB
leuC
leuE
leuO
leuS
levE
lexA
lgoD
lgoR
lgoT
lhgD
lhpD
licT
ligA
ligB
lipA
livH
livJ
livK
lldD
lldP
lldR
lnpD
lnt
loiP
lolA
lolB
lolC
lolD
lolE
lon
lpdA
lpfA
lpfB
lpfD
lpfE
lplA
lplT
lpoA
lpoB
lpp
lptB
lptD
lptE
lptG
lpxB
lpxC
lpxD
lpxG
lpxM
lpxT
lspA
lsrA
lsrB
lsrC
lsrD
lsrE
lsrF
lsrK
lsrR
ltaE
ltnD
ltrA
ltxB
lutA
lutB
lutC
lutP
lutR
luxS
lysA
lysC
lysN
lysO
lysS
lysU
lyx
macA
macB
maeA
maeB
malE
malF
malG
malI
malK
malP
malQ
malS
malT
malX
malY
malZ
manA
manC1
manP
manR
manY
manZ
map
marA
mazE
mazF
mazG
mbeA
mbeC
mboIIM
mbtI
mcbA
mcbR
mcr-1.1
mcrA
mcrB
mcrC
mdaB
mdfA
mdh
mdlB
mdoB
mdoG
mdoH
mdrP
mdtA
mdtB
mdtC
mdtD
mdtE
mdtF
mdtG
mdtH
mdtJ
mdtL
mdtM
mdtN
mdtO
melA
melB
melR
menA
menB
menC
menD
menE
menF
menH
mepA
mepH
mepM
mepS
merA
merB
merC
merR1
merT
metB
metC
metE
metF
metG
metH
metI
metK
metL
metN
metQ
metR
mexA
mexB
mfd
mggB
mglA
mglB
mgtA
mhbM
mhbT
mhpA
mhpB
mhpC
mhpD
mhpE
mhpF
mhpT
miaB
minC
minD
mioC
mipA
mkl
mlaA
mlaC
mlaE
mlc
mleN
mlrA
mltB
mltC
mltD
mltF
mltG
mmuM
mnaA
mnaT
mngA
mngB
mngR
mnmC
mnmE
mnmG
mntB
mntH
moaA
moaB
moaC
moaD
moaE
mobA
mobB
mocA
modA
modB
modF
moeA
moeB
motA
motB
mpa
mpaA
mpl
mppA
mprA
mqo
mqsA
mraY
mrcA
mrcB
mrdA
mrdB
mreB
mreC
mrkD
msbA
mscK
mscM
mscS
mshA
msiK
msmX
msrA
msrB
msrC
msrP
mtfA
mtgA
mtlA
mtlD
mtlK
mtnN
mtr
mug
mukB
murA
murB
murC
murD
murE
murF
murG
murI
murJ
murP
murQ
murR
mutH
mutL
mutM
mutS
mutS2
mutT
mutY
mxiC
nadA
nadB
nadC
nadD
nadE
nadK
nadR
nagA
nagB
nagC
nagD
nagE
nagI
nagK
nagL
nagR
nagZ
nanA
nanC
nanE
nanK
nanM
nanR
nanS
nanT
napA
napB
napC
napF
napH
narG
narH
narI
narJ
narK
narL
narQ
narU
narV
narW
narX
narY
narZ
nasD
ndh
ndhB
ndhC
ndhF
ndhI
ndk
nei
nemA
nemR
neo
nepI
neuA
neuC
nfi
nfrA
nfsA
nfsB
nfuA
nhaA
NhaB
nhaK
nhaR
nhoA
nicB
nicS
nifJ
nikA
nikC
nikD
nikR
nimR
nimT
nirD
nlhH
nlpA
nlpD
nlpE
nnr
noc
nohA
norG
norR
norW
nplT
nqrC
nrdA
nrdB
nrdD
nrdE
nrdG
nrfA
nrfG
ntdA
ntdC
nth
nucH
nudE
nudG
nudI
nudL
nuoC
nuoE
nuoF
nuoG
nuoH
nuoJ
nuoK
nuoL
nuoM
nuoN
nupC
nupG
nupX
nusA
nusG
obgE
occR
ogl
ogt
oleD
ompA
ompC
ompD
ompF
ompG
ompL
ompN
ompR
ompT
ompW
ompX
opgE
oppA
oppB
oppC
oppD
oppF
oprM
opuE
oqxB
oqxB3
orgA
ortT
osmC
osmY
otnC
otnI
otnK
otsA
outC
outO
oxc
oxyR
paaA
paaC
paaE
paaF
paaG
paaH
paaI
paaJ
paaK
paaX
paaZ
pabA
pabB
pac
pagN
pagP
pal
panB
panC
panD
panE
panF
panZ
paoB
paoC
paoD
papA
papC
papD
papF
papG
papH
papK
parA
parC
parE
parM
pasT
patB
patZ
pbpC
pbuE
pcaB
pckA
pcm
pcnB
pcoC
pcoE
pdeA
pdeB
pdeC
pdeD
pdeF
pdeG
pdeH
pdeI
pdeK
pdeL
pdeN
pdeR
pdhR
pduA
pduB
pduC
pduD
pduF
pduL
pduV
pdxA
pdxA2
pdxB
pdxI
pdxJ
pdxK
pdxY
pelX
pemI
pemK
pepA
pepB
pepD
pepE
pepN
pepP
pepQ
pepT
pet
pfeA
pfkA
pfkB
pflA
pflB
pflD
pgaA
pgaB
pgaC
pgi
pgk
pgl
pglA
pglH
pgm
pgpC
pgrR
pgsA
pgtB
pgtC
pgtP
pheA
pheP
pheS
pheT
phnC
phnF
phnG
phnH
phnI
phnJ
phnL
phnM
phnO
phnP
phnR
phoA
phoB
phoE
phoQ
phoR
phoU
php
phrB
phsA
phsB
phsC
pic
pifC
pilQ
pinR
pi-polB
pir
pitA
pknD
pknJ
pksC
plaP
pld
pldA
pldB
plsB
plsC
plsX
pncA
pncB
pncC
pndA
pnp
pntA
polA
polB
por
potA
potB
potD
potF
potH
poxB
ppaC
ppaX
ppc
pphA
pphB
pphC
ppiB
ppiD
ppnN
pppA
ppsA
ppsC
ppx
pqiA
pqiB
prc
preT
prfA
prfB
prfC
prgH
prgI
prgK
priA
prlC
prmB
prmC
prn
proA
proB
proP
proQ
proS
proV
proW
proY
prpB
prpC
prpD
prpR
prr
prs
prsE
prsF
prtR
psd
psiB
pspA
pspB
pspD
pssA
pstA
pstB
pstC
pstS
psuG
psuK
psuT
pta
ptlE
ptrA
ptrB
ptsG
ptsH
ptsI
ptsN
ptsP
pulD
pulS
purA
purB
purC
purD
purE
purF
purH
purK
purL
purM
purR
purT
purU
putA
putP
puuA
puuB
puuC
puuE
puuP
puuR
pvuIIM
pxpA
pxpB
pxpC
pykA
pykF
pyrB
pyrC
pyrE
pyrG
pyrI
qmcA
qorA
qorB
qseC
qseE
qseF
qseG
queA
queC
queD
queF
queG
queH
radA
radD
rafA
rafB
rafR
rapA
rarA
rarD
ratA
rayT
rbbA
RBKS
rbsA
rbsB
rbsC
rbsD
rbsK
rbsR
rcbA
rcdA
rclA
rclC
rclR
rcsA
rcsC
rcsD
rdgB
rdgC
rdmC
recA
recB
recC
recD
recD2
recE
recF
recG
recJ
recN
recQ
recR
recT
recX
relA
relE
relE2
rep
repA
repB
repE
resA
rfaB
rfaC
rfaF
rfaG
rfaH
rfaL
rfaP
rfaQ
rfaY
rfbA
rfbB
rfbC
rfbD
rfbM
rfbX
rffG
rffH
rfnT
rhaA
rhaB
rhaD
rhaR
rhaS
rhaT
rhlB
rhlE
rhmA
rhmD
rhmR
rhmT
[truncated: 950 more rows]

## Sheet: Gene Co-occurance
Gene	yokD	ant1	ant1_1	neo_1	neo_2	hph	bla_1	bla_2	bla_3	tet(A)	tet(M)	tetR	tmrB	fes_2	argF	arsB_2	arsC_2	cobC	dtpB	htpX_2	hycG_1	norR_1	norW	pphA_2	rihA	topB_2	ydiF_2	yhhJ	yhjB	yiaC	ynjB	crfC	cusF_2	gatC	lpoA	malG	ompC	ompT	ompT_2	pgaC	phnI	phnM	plaP	rnr	rrrD_2	tamB	wcaJ	wzxC	ydfR
yokD	1	0	0	0.302752	0.100775	0.5875	0	0	0	0	0	0	0.177215	0	0	0	0	0	0	0	0	0	0	0	0	0	0	0	0	0	0	0	0	0	0	0	0	0	0	0	0	0	0	0	0	0	0	0	0
ant1	0	1	0	0	0	0	0.00588235	0.0118343	0	0.00666667	0	0.00515464	0	0	0	0	0	0	0	0	0	0	0	0	0	0	0	0	0	0	0	0	0	0	0	0	0	0	0	0	0	0	0	0	0	0	0	0	0
ant1_1	0	0	1	0	0	0	0.0252101	0	0	0.00990099	0.0338983	0.00689655	0	0	0	0	0	0	0	0	0	0	0	0	0	0	0	0	0	0	0	0	0	0	0	0	0	0	0	0	0	0	0	0	0	0	0	0	0
neo_1	0.302752	0	0	1	0.193798	0.51087	0	0.0125	0	0.0215827	0	0.0163934	0	0	0	0	0	0	0	0	0	0	0	0	0	0	0	0	0	0	0	0	0	0	0	0	0	0	0	0	0	0	0	0	0	0	0	0	0
neo_2	0.100775	0	0	0.193798	1	0.208696	0	0	0	0	0	0	0	0	0	0	0	0	0	0	0	0	0	0	0	0	0	0	0	0	0	0	0	0	0	0	0	0	0	0	0	0	0	0	0	0	0	0	0
hph	0.5875	0	0	0.51087	0.208696	1	0	0	0	0	0	0	0	0	0	0	0	0	0	0	0	0	0	0	0	0	0	0	0	0	0	0	0	0	0	0	0	0	0	0	0	0	0	0	0	0	0	0	0
bla_1	0	0.00588235	0.0252101	0	0	0	1	0.0429448	0	0	0	0	0	0	0	0	0	0	0	0	0	0	0	0.104895	0	0.0229008	0	0	0	0	0	0	0	0	0.00843882	0	0	0	0	0	0	0	0	0	0	0	0	0	0
bla_2	0	0.0118343	0	0.0125	0	0	0.0429448	1	0	0	0	0	0	0	0	0	0	0	0	0	0	0	0	0	0	0	0	0	0	0	0	0	0	0	0	0	0	0	0	0	0	0	0	0	0	0	0	0	0
bla_3	0	0	0	0	0	0	0	0	1	0	0	0	0	0	0	0	0	0	0	0	0	0	0	0	0	0	0	0	0	0	0	0	0	0	0	0	0	0	0	0	0	0	0	0	0	0	0	0	0
tet(A)	0	0.00666667	0.00990099	0.0215827	0	0	0	0	0	1	0	0.59633	0	0	0	0.0238095	0.0235294	0	0	0	0	0	0	0	0	0	0	0	0	0	0	0	0	0	0	0	0	0	0	0	0	0	0	0	0	0	0	0	0
tet(M)	0	0	0.0338983	0	0	0	0	0	0	0	1	0	0	0	0	0	0	0	0	0	0	0	0	0	0	0	0	0	0	0	0	0	0	0	0	0	0	0	0	0	0	0	0	0	0	0	0	0	0
tetR	0	0.00515464	0.00689655	0.0163934	0	0	0	0	0	0.59633	0	1	0	0	0	0.015625	0.0155039	0	0	0	0	0	0	0	0	0	0	0	0	0	0	0	0	0	0	0	0	0	0	0	0	0	0	0	0	0	0	0	0
tmrB	0.177215	0	0	0	0	0	0	0	0	0	0	0	1	0	0	0	0	0	0	0	0	0	0	0	0	0	0	0	0	0	0	0	0	0	0	0	0	0	0	0	0	0	0	0	0	0	0	0	0
fes_2	0	0	0	0	0	0	0	0	0	0	0	0	0	1	0	0	0	0	0	0	0	0	0	0	0	0	0	0	0	0	0	0	0	0	0	0	0	0.00746269	0.0629921	0	0	0	0	0	0	0	0	0	0
argF	0	0	0	0	0	0	0	0	0	0	0	0	0	0	1	0	0	0	0	0	0	0	0	0	0	0	0	0	0	0	0	0	0	0	0	0	0	0	0	0	0	0	0	0	0	0	0	0	0
arsB_2	0	0	0	0	0	0	0	0	0	0.0238095	0	0.015625	0	0	0	1	0.954545	0	0.00574713	0	0	0	0	0	0	0	0	0	0.00578035	0.00574713	0	0	0	0	0	0	0	0	0	0	0	0	0	0	0	0	0	0	0
arsC_2	0	0	0	0	0	0	0	0	0	0.0235294	0	0.0155039	0	0	0	0.954545	1	0	0.00571429	0	0	0	0	0	0	0	0	0	0.00574713	0.00571429	0	0	0	0	0	0	0	0	0	0	0	0	0	0	0	0	0	0	0
cobC	0	0	0	0	0	0	0	0	0	0	0	0	0	0	0	0	0	1	0	0	0	0	0	0	0.833333	0	0	0	0	0	0	0	0.00518135	0	0	0	0	0.0242718	0	0.00819672	0	0	0	0	0.0037594	0	0	0	0
dtpB	0	0	0	0	0	0	0	0	0	0	0	0	0	0	0	0.00574713	0.00571429	0	1	0	0	0.217391	0	0	0	0	0	0.780347	0.401826	0.262295	0	0	0	0.00369004	0	0	0	0	0	0	0	0	0	0	0	0	0	0	0
htpX_2	0	0	0	0	0	0	0	0	0	0	0	0	0	0	0	0	0	0	0	1	0	0	0	0	0	0	0	0	0	0	0	0	0	0	0	0	0	0	0	0	0	0	0	0	0	0	0	0	0
hycG_1	0	0	0	0	0	0	0	0	0	0	0	0	0	0	0	0	0	0	0	0	1	0.0963855	0.166667	0.015873	0	0	0	0	0	0	0	0	0	0.00423729	0	0	0.0187266	0	0	0	0	0	0.00367647	0	0	0	0.00749064	0.00772201	0
norR_1	0	0	0	0	0	0	0	0	0	0	0	0	0	0	0	0	0	0	0.217391	0	0.0963855	1	0.136531	0	0	0	0	0.222222	0.189922	0.149254	0	0	0	0	0.0131579	0	0	0.0047619	0	0	0	0	0	0	0	0	0	0	0
norW	0	0	0	0	0	0	0	0	0	0	0	0	0	0	0	0	0	0	0	0	0.166667	0.136531	1	0	0	0	0	0	0	0	0	0	0	0	0.00325733	0	0	0.0047619	0	0	0	0	0	0	0	0	0	0	0
pphA_2	0	0	0	0	0	0	0.104895	0	0	0	0	0	0	0	0	0	0	0	0	0	0.015873	0	0	1	0	0	0	0	0	0	0	0	0	0	0	0	0	0	0	0	0	0	0	0	0	0	0	0	0
rihA	0	0	0	0	0	0	0	0	0	0	0	0	0	0	0	0	0	0.833333	0	0	0	0	0	0	1	0	0	0	0	0	0	0	0.00518135	0	0	0	0	0.0193237	0	0.00819672	0	0	0	0	0.0037594	0	0	0	0
topB_2	0	0	0	0	0	0	0.0229008	0	0	0	0	0	0	0	0	0	0	0	0	0	0	0	0	0	0	1	0.0402299	0	0	0	0.0740741	0.00662252	0	0	0	0.00555556	0	0	0	0	0.00507614	0.005	0	0.00995025	0	0.0049505	0	0	0
ydiF_2	0	0	0	0	0	0	0	0	0	0	0	0	0	0	0	0	0	0	0	0	0	0	0	0	0	0.0402299	1	0	0	0	0.0792453	0.0538117	0	0	0	0.060241	0	0	0	0	0.0933852	0.0923077	0	0.238095	0.00409836	0.330233	0	0	0.05
yhhJ	0	0	0	0	0	0	0	0	0	0	0	0	0	0	0	0	0	0	0.780347	0	0	0.222222	0	0	0	0	0	1	0.370536	0.236948	0	0	0	0.00369004	0	0	0	0	0	0	0	0	0	0	0	0	0	0	0
yhjB	0	0	0	0	0	0	0	0	0	0	0	0	0	0	0	0.00578035	0.00574713	0	0.401826	0	0	0.189922	0	0	0	0	0	0.370536	1	0.615789	0	0	0	0	0	0	0	0	0	0	0	0	0	0	0	0	0	0	0
yiaC	0	0	0	0	0	0	0	0	0	0	0	0	0	0	0	0.00574713	0.00571429	0	0.262295	0	0	0.149254	0	0	0	0	0	0.236948	0.615789	1	0	0	0	0	0	0	0	0	0	0	0	0	0	0	0	0	0	0	0
ynjB	0	0	0	0	0	0	0	0	0	0	0	0	0	0	0	0	0	0	0	0	0	0	0	0	0	0.0740741	0.0792453	0	0	0	1	0	0	0.00369004	0	0	0.00326797	0	0	0	0	0	0.00325733	0	0.0037594	0	0.00330033	0.00338983	0.0642202
crfC	0	0	0	0	0	0	0	0	0	0	0	0	0	0	0	0	0	0	0	0	0	0	0	0	0	0.00662252	0.0538117	0	0	0	0	1	0	0	0	0.459627	0	0	0	0	0.657895	0.677632	0	0.235577	0	0.173516	0	0	0
cusF_2	0	0	0	0	0	0	0	0	0	0	0	0	0	0	0	0	0	0.00518135	0	0	0	0	0	0	0.00518135	0	0	0	0	0	0	0	1	0	0	0	0	0	0	0	0	0	0	0	0	0	0	0	0
gatC	0	0	0	0	0	0	0	0	0	0	0	0	0	0	0	0	0	0	0.00369004	0	0.00423729	0	0	0	0	0	0	0.00369004	0	0	0.00369004	0	0	1	0	0	0.266355	0	0	0	0	0	0.283019	0	0	0	0.448649	0.477273	0.00512821
lpoA	0	0	0	0	0	0	0.00843882	0	0	0	0	0	0	0	0	0	0	0	0	0	0	0.0131579	0.00325733	0	0	0	0	0	0	0	0	0	0	0	1	0	0	0	0	0	0	0	0	0	0	0	0	0	0
malG	0	0	0	0	0	0	0	0	0	0	0	0	0	0	0	0	0	0	0	0	0	0	0	0	0	0.00555556	0.060241	0	0	0	0	0.459627	0	0	0	1	0	0	0	0	0.478947	0.486911	0	0.162602	0	0.144	0	0	0
ompC	0	0	0	0	0	0	0	0	0	0	0	0	0	0	0	0	0	0	0	0	0.0187266	0	0	0	0	0	0	0	0	0	0.00326797	0	0	0.266355	0	0	1	0	0	0	0	0	0.1673	0	0	0	0.267782	0.282609	0
ompT	0	0	0	0	0	0	0	0	0	0	0	0	0	0.00746269	0	0	0	0.0242718	0	0	0	0.0047619	0.0047619	0	0.0193237	0	0	0	0	0	0	0	0	0	0	0	0	1	0	0	0	0	0	0	0.00591716	0	0	0	0
ompT_2	0	0	0	0	0	0	0	0	0	0	0	0	0	0.0629921	0	0	0	0	0	0	0	0	0	0	0	0	0	0	0	0	0	0	0	0	0	0	0	0	1	0	0	0	0	0	0	0	0	0	0
pgaC	0	0	0	0	0	0	0	0	0	0	0	0	0	0	0	0	0	0.00819672	0	0	0	0	0	0	0.00819672	0	0	0	0	0	0	0	0	0	0	0	0	0	0	1	0	0	0	0	0.00985222	0	0	0	0
phnI	0	0	0	0	0	0	0	0	0	0	0	0	0	0	0	0	0	0	0	0	0	0	0	0	0	0.00507614	0.0933852	0	0	0	0	0.657895	0	0	0	0.478947	0	0	0	0	1	0.980263	0	0.283898	0	0.202381	0	0	0
phnM	0	0	0	0	0	0	0	0	0	0	0	0	0	0	0	0	0	0	0	0	0	0	0	0	0	0.005	0.0923077	0	0	0	0	0.677632	0	0	0	0.486911	0	0	0	0	0.980263	1	0	0.291139	0	0.204724	0	0	0
plaP	0	0	0	0	0	0	0	0	0	0	0	0	0	0	0	0	0	0	0	0	0.00367647	0	0	0	0	0	0	0	0	0	0.00325733	0	0	0.283019	0	0	0.1673	0	0	0	0	0	1	0	0	0	0.608466	0.644444	0
rnr	0	0	0	0	0	0	0	0	0	0	0	0	0	0	0	0	0	0	0	0	0	0	0	0	0	0.00995025	0.238095	0	0	0	0	0.235577	0	0	0	0.162602	0	0	0	0	0.283898	0.291139	0	1	0.00754717	0.509804	0	0	0
rrrD_2	0	0	0	0	0	0	0	0	0	0	0	0	0	0	0	0	0	0.0037594	0	0	0	0	0	0	0.0037594	0	0.00409836	0	0	0	0.0037594	0	0	0	0	0	0	0.00591716	0	0.00985222	0	0	0	0.00754717	1	0.00754717	0	0	0.123529
tamB	0	0	0	0	0	0	0	0	0	0	0	0	0	0	0	0	0	0	0	0	0	0	0	0	0	0.0049505	0.330233	0	0	0	0	0.173516	0	0	0	0.144	0	0	0	0	0.202381	0.204724	0	0.509804	0.00754717	1	0	0	0
wcaJ	0	0	0	0	0	0	0	0	0	0	0	0	0	0	0	0	0	0	0	0	0.00749064	0	0	0	0	0	0	0	0	0	0.00330033	0	0	0.448649	0	0	0.267782	0	0	0	0	0	0.608466	0	0	0	1	0.933775	0.00440529
wzxC	0	0	0	0	0	0	0	0	0	0	0	0	0	0	0	0	0	0	0	0	0.00772201	0	0	0	0	0	0	0	0	0	0.00338983	0	0	0.477273	0	0	0.282609	0	0	0	0	0	0.644444	0	0	0	0.933775	1	0.00456621
ydfR	0	0	0	0	0	0	0	0	0	0	0	0	0	0	0	0	0	0	0	0	0	0	0	0	0	0	0.05	0	0	0	0.0642202	0	0	0.00512821	0	0	0	0	0	0	0	0	0	0	0.123529	0	0.00440529	0.00456621	1
yjdF	0	0	0	0	0	0	0	0	0	0	0	0	0	0	0	0	0	0	0	0	0	0	0	0	0	0.0049505	0.0957854	0	0	0	0	0.626582	0	0	0	0.466667	0	0	0	0	0.89375	0.9125	0	0.321888	0	0.222222	0	0	0
ampH	0	0	0	0	0	0	0	0	0	0	0	0	0	0	0	0	0	0.033557	0	0.00613497	0	0	0	0	0.033557	0	0	0	0	0	0	0	0	0	0	0	0	0.0144231	0	0	0	0	0	0	0.0113636	0	0	0	0
mdtA	0	0	0	0	0	0	0	0	0	0	0	0	0	0	0	0	0	0	0	0	0.00740741	0	0	0	0	0	0	0	0	0	0.00326797	0	0	0.548571	0	0	0.324675	0	0	0	0	0	0.512315	0	0	0	0.741379	0.777108	0.00434783
mdtB	0	0	0	0	0	0	0	0	0	0	0	0	0	0	0	0	0	0	0	0	0.00738007	0	0	0	0	0	0	0	0	0	0.00325733	0	0	0.545455	0	0	0.323276	0	0	0	0	0	0.517241	0	0	0	0.747126	0.783133	0.004329
mdtC	0	0	0	0	0	0	0	0	0	0	0	0	0	0	0	0	0	0	0	0	0.00738007	0	0	0	0	0	0	0	0	0	0.00325733	0	0	0.545455	0	0	0.323276	0	0	0	0	0	0.517241	0	0	0	0.747126	0.783133	0.004329
bcr_2	0	0	0	0.00588235	0	0	0	0	0	0.0127389	0	0.00995025	0	0	0	0	0	0	0	0	0	0	0	0	0	0	0	0	0	0	0	0	0	0	0	0	0	0	0	0	0	0	0	0.00404858	0.0147059	0	0	0	0
flhA_2	0	0	0	0	0	0	0	0	0	0	0	0	0	0	0	0	0	0.00332226	0	0.0128205	0	0	0	0.00454545	0.00332226	0	0	0	0	0	0	0	0	0	0	0	0	0.00985222	0	0	0	0	0	0	0.0316206	0	0	0	0
glnE	0	0	0	0	0	0	0	0	0	0	0	0	0	0	0	0	0	0	0	0	0	0.033557	0.00325733	0	0	0	0	0	0	0	0	0	0	0	0.406393	0	0	0	0	0	0	0	0	0	0	0	0	0	0
rfbB	0	0	0	0	0	0	0	0	0	0	0	0	0	0	0	0	0	0	0	0	0	0	0	0	0	0	0	0	0	0	0.00444444	0	0	0.24183	0	0	0.147959	0	0	0	0	0	0.329412	0	0	0	0.45098	0.486111	0
uup	0	0	0	0	0	0	0	0	0	0	0	0	0	0	0	0	0	0.00653595	0	0	0	0	0	0	0.00653595	0	0	0	0	0	0	0	0	0	0	0	0	0	0	0.421965	0	0	0	0	0.00754717	0	0	0	0
acnA	0	0	0	0	0	0	0	0	0	0	0	0	0	0	0	0	0	0	0	0	0	0	0	0	0	0	0	0	0	0	0	0	0	0	0	0	0	0	0	0.00408163	0	0	0	0	0.0348837	0	0	0	0
acnB	0	0	0	0	0	0	0	0	0	0	0	0	0	0	0	0	0	0	0	0	0	0	0	0	0	0	0	0	0	0	0	0	0	0	0.00325733	0	0	0	0	0	0	0	0	0.0165017	0	0.0165017	0	0	0
alaA	0	0	0	0	0	0	0	0	0	0	0	0	0	0	0	0	0	0	0	0	0.0224719	0	0	0	0	0	0	0	0	0	0.00325733	0	0	0.214286	0	0	0.497561	0	0	0	0	0	0.128205	0	0	0	0.220884	0.233333	0
alaC	0	0	0	0	0	0	0.0127119	0	0	0	0	0	0	0	0	0	0	0	0	0	0.142259	0	0	0.0365297	0	0	0	0	0	0	0	0	0	0.0542636	0	0	0.162879	0	0	0	0	0	0.0440678	0	0	0	0.0482759	0.0533808	0
ampG	0	0	0	0	0	0	0	0	0	0	0	0	0	0	0	0	0	0.0267176	0	0.00806452	0	0	0	0	0.0267176	0	0	0	0	0	0	0	0	0	0	0	0	0.0177515	0	0	0	0	0	0	0.00884956	0	0	0	0
araH	0	0	0	0	0	0	0	0	0	0	0	0	0	0	0	0	0	0	0	0.00613497	0	0	0	0.00888889	0	0.015	0.0106007	0	0	0	0.128205	0	0	0.0225564	0	0	0.0165563	0	0	0	0	0	0.0198675	0	0.0037594	0	0.0167224	0.0206897	0.045045
aroD	0	0	0	0	0	0	0	0	0	0	0	0	0	0	0	0	0	0	0	0	0	0	0	0	0	0.0304569	0.211864	0	0	0	0.459716	0	0	0.00369004	0	0	0.00326797	0	0	0	0	0	0.00325733	0	0.019084	0	0.00330033	0.00338983	0.110048
artM_2	0	0	0	0	0	0	0	0	0	0	0	0	0	0	0	0	0	0	0	0	0	0	0	0.00888889	0	0	0	0	0	0	0.0266667	0	0	0	0	0	0	0	0	0.0603448	0	0	0	0	0	0	0	0	0.00869565
bcsZ	0	0	0	0	0	0	0	0	0	0	0	0	0	0	0	0.00581395	0.00578035	0	0.348018	0	0	0.190661	0	0	0	0	0	0.318966	0.882716	0.7	0	0	0	0	0	0	0	0	0	0	0	0	0	0	0	0	0	0	0
bepA	0	0	0	0	0	0	0.017094	0	0	0	0	0	0	0	0	0	0	0	0	0	0.409326	0	0	0.018018	0	0	0	0	0	0	0	0	0	0.0037037	0	0	0.0408163	0	0	0	0	0	0.00326797	0	0	0	0.00664452	0.00682594	0
bglH_3	0	0.0193548	0	0	0	0	0	0	0	0	0	0	0	0	0	0	0	0	0	0	0	0	0.153061	0	0	0	0.00990099	0	0	0	0	0	0	0	0	0	0	0	0	0	0	0	0	0	0.00543478	0	0	0	0.00671141
bioA	0	0	0	0	0	0	0	0	0	0	0	0	0	0	0	0	0	0.00653595	0	0	0	0	0	0	0.00653595	0	0	0	0	0	0	0	0	0	0	0	0	0	0	0.0837004	0	0	0	0	0.0470588	0	0	0	0
blc_1	0	0	0	0	0	0	0	0	0	0	0	0	0	0	0	0	0	0	0	0	0	0	0	0	0	0	0.0625	0	0	0	0.0414747	0.143791	0	0	0	0.0569948	0	0	0	0	0.116162	0.12	0	0.298851	0.010929	0.195767	0	0	0.00671141
carB	0	0	0	0	0	0	0	0	0	0	0	0	0	0	0	0	0	0	0	0	0	0	0	0	0	0	0	0	0	0	0	0.015873	0	0	0.00326797	0.0142349	0	0	0	0	0.0134228	0.013289	0	0.0302013	0	0.0302013	0	0	0
cdaR	0	0	0	0	0	0	0	0	0	0	0	0	0	0	0	0	0	0	0	0	0	0	0	0	0	0	0	0	0	0	0	0	0	0	0.00325733	0	0	0	0	0	0	0	0	0.0165017	0	0.0165017	0	0	0
coaA_1	0	0	0	0	0	0	0	0	0	0	0	0	0	0	0	0	0	0	0	0	0.0433071	0.209677	0.0600707	0	0	0	0	0	0	0	0	0	0	0	0.0238908	0	0	0.0049505	0	0	0	0	0	0	0	0	0	0	0
cobS	0	0	0	0	0	0	0	0	0	0	0	0	0	0	0	0	0	0	0	0	0	0	0	0	0	0	0	0	0	0	0.0198675	0	0	0.101215	0	0	0.0696864	0	0	0	0	0	0.175573	0	0.0152091	0	0.151515	0.160784	0.0642202
codB_2	0	0	0	0	0	0	0	0	0	0	0	0	0	0	0	0	0	0	0	0	0	0	0	0	0	0	0	0	0	0	0	0	0	0	0	0	0	0	0	0	0	0	0	0	0	0	0	0	0
cueO	0	0	0	0	0	0	0	0	0	0	0	0	0	0	0	0	0	0	0	0	0	0	0	0	0	0	0	0	0	0	0	0	0	0	0.00325733	0	0	0	0	0	0	0	0	0.0165017	0	0.0165017	0	0	0
cusA_1	0	0	0	0	0	0	0	0	0	0	0	0	0	0	0	0	0	0.00515464	0.127168	0	0	0.0833333	0	0	0.00515464	0	0	0.147059	0.0777778	0.0773481	0	0	0	0	0	0	0	0	0	0	0	0	0	0	0.00653595	0	0	0	0
cysI	0	0	0	0	0	0	0	0	0	0	0	0	0	0	0	0	0	0	0	0	0.128099	0.198444	0.288703	0	0	0	0	0	0	0	0	0	0	0	0.00325733	0	0	0.0047619	0	0	0	0	0	0	0	0	0	0	0
dnaJ_2	0	0	0	0	0	0	0.00943396	0	0	0	0	0	0	0	0	0	0	0	0	0	0	0	0	0	0	0.0441176	0	0	0	0	0	0	0	0	0	0	0	0	0	0	0	0	0	0	0	0	0	0	0
dosP	0	0	0	0	0	0	0	0	0	0	0	0	0	0	0	0	0	0	0	0	0	0	0	0	0	0.0165746	0.0429688	0	0	0	0.0703704	0	0	0.00396825	0	0	0	0	0	0	0	0	0	0	0.0122449	0	0.00352113	0.00362319	0.0441176
dsbC_2	0	0	0	0	0	0	0	0	0	0	0	0	0	0	0	0	0	0	0	0	0	0	0	0	0	0	0	0	0	0	0	0	0	0	0	0	0	0	0	0	0	0	0	0	0	0	0	0	0
efeO	0	0	0	0	0	0	0	0	0	0	0	0	0	0	0	0	0	0.00653595	0	0	0	0	0	0	0.00653595	0	0	0	0	0	0	0	0	0	0	0	0	0	0	0.5375	0	0	0	0	0.00754717	0	0	0	0
elfC	0	0	0	0	0	0	0	0	0	0	0	0	0	0	0	0	0	0	0	0	0	0	0	0	0	0	0	0	0	0	0	0	0	0	0	0	0	0	0	0.108696	0	0	0	0	0.0116279	0	0	0	0
exuT_1	0	0	0	0	0	0	0	0	0	0	0	0	0	0	0	0	0	0	0	0	0.00980392	0.012605	0	0	0	0	0.0735294	0	0	0	0	0.12426	0	0.0148515	0.136792	0.0631068	0.0169492	0	0	0.00561798	0.113208	0.116822	0.012605	0.235897	0	0.193069	0.0128205	0.0132743	0
exuT_2	0	0	0	0	0	0	0	0	0	0	0	0	0	0	0	0	0	0	0	0	0	0.012605	0	0	0	0.00740741	0.0478469	0	0	0	0	0.0160428	0	0	0.0954545	0.0138889	0.0126582	0	0	0.0170455	0.0128755	0.0127119	0	0.0524017	0	0.0855856	0	0	0
fadJ	0	0	0	0	0	0	0	0	0	0	0	0	0	0	0	0	0	0	0	0	0.114286	0	0	0.0271493	0	0	0	0	0	0	0	0	0	0.110204	0	0	0.295359	0	0	0	0	0	0.0807018	0	0.0037594	0	0.109489	0.116981	0
fdrA_1	0	0	0	0	0	0	0	0	0	0	0	0	0	0	0	0	0	0.0443686	0	0	0	0	0	0	0.0443686	0.005	0.00353357	0	0	0	0	0.0119048	0	0	0	0.0106762	0	0.0145631	0	0	0.0100671	0.00996678	0	0.013245	0.0192308	0.013245	0	0	0
fic	0	0	0	0	0	0	0	0	0	0	0	0	0	0	0	0	0	0	0.352423	0	0	0.311966	0	0	0	0	0	0.364444	0.238866	0.185328	0	0	0	0	0	0	0	0	0	0	0	0	0	0	0	0	0	0	0
fixB_1	0	0	0	0	0	0	0	0	0	0	0	0	0	0	0	0	0	0	0	0	0.0301887	0.0405405	0.0301003	0	0	0.015	0.0592593	0	0	0	0.212598	0.0158103	0	0.00369004	0.00653595	0.0141844	0.00326797	0	0	0	0.0133779	0.013245	0.00325733	0.0301003	0.0037594	0.0301003	0.00330033	0.00338983	0.0841121
flgF_2	0	0	0	0	0	0	0	0	0	0	0	0	0	0	0	0	0	0	0	0	0	0	0	0	0	0	0	0	0	0	0	0	0	0	0	0	0	0	0	0	0	0	0	0	0.0564516	0	0	0	0
flgH_2	0	0	0	0	0	0	0	0	0	0	0	0	0	0	0	0	0	0	0	0	0	0	0	0	0	0	0	0	0	0	0	0	0	0	0	0	0	0	0	0	0	0	0	0	0.0564516	0	0	0	0
fliG	0	0	0	0	0	0	0	0	0	0	0	0	0	0	0	0	0	0	0	0	0	0	0	0.00483092	0	0	0	0	0	0	0.0743494	0	0	0.0284553	0	0	0.0359712	0	0	0	0	0	0.0395683	0	0.00404858	0	0.0363636	0.0413534	0.0240385
flu	0	0	0	0	0	0	0	0	0	0	0	0	0	0	0	0	0	0.00909091	0	0.012987	0	0.00452489	0.00452489	0	0.00909091	0	0	0	0	0	0	0.0426829	0	0	0.00452489	0.0362694	0	0	0	0.00628931	0.0333333	0.0328638	0.00909091	0	0	0	0.00925926	0.00961538	0
fruB	0	0	0	0	0	0	0	0	0	0	0	0	0	0	0	0	0	0	0	0	0.0111111	0	0	0	0	0	0	0	0	0	0.00325733	0	0	0.301435	0	0	0.705556	0	0	0	0	0	0.193798	0	0	0	0.304721	0.321429	0.004329
fryC	0	0	0	0	0	0	0.012766	0	0	0	0	0	0	0	0	0	0	0	0	0	0.142857	0	0	0.0366972	0	0	0	0	0	0	0	0	0	0.0544747	0	0	0.163498	0	0	0	0	0	0.0442177	0	0	0	0.0484429	0.0535714	0
ftsK	0	0	0	0	0	0	0	0	0	0	0	0	0	0	0	0	0	0.00680272	0	0	0	0	0	0	0.00680272	0	0	0	0	0	0	0	0	0	0	0	0	0	0	0.238095	0	0	0	0	0.00790514	0	0	0	0
fucP_2	0	0	0	0	0	0	0	0	0	0	0	0	0	0	0	0	0	0	0	0	0.00632911	0.0104167	0.0157068	0	0	0.0113636	0.0361446	0	0	0	0	0	0	0	0	0	0	0	0	0	0	0	0	0.0374332	0	0.026455	0	0	0
fumC	0	0	0	0	0	0	0	0	0	0	0	0	0	0	0	0	0	0	0	0	0	0	0	0	0	0.0252525	0.134921	0	0	0	0.305085	0	0	0.00369004	0	0	0.00326797	0	0	0	0	0	0.00325733	0	0.0229885	0	0.00330033	0.00338983	0.126214
garK	0	0	0	0	0	0	0.00843882	0	0	0	0	0	0	0	0	0	0	0	0	0	0	0.0266667	0.00325733	0	0	0	0	0	0	0	0	0	0	0	0.790698	0	0	0	0	0	0	0	0	0	0	0	0	0	0
ghrA	0	0	0	0	0	0	0	0	0	0	0	0	0	0	0	0	0	0.00326797	0	0	0	0	0	0	0.00326797	0	0	0	0	0	0	0	0	0	0	0	0	0	0	0.0840708	0	0	0	0	0.00377358	0	0	0	0
glnG	0	0	0	0	0	0	0	0	0	0	0	0	0	0	0	0	0	0	0	0	0	0	0	0	0	0	0	0	0	0	0	0	0	0	0	0	0	0	0	0	0	0	0	0	0	0	0	0	0
glrK	0	0	0	0	0	0	0	0	0	0	0	0	0	0	0	0	0	0	0	0	0.180451	0	0	0.00909091	0	0	0	0	0	0	0	0	0	0	0	0	0	0	0	0	0	0	0	0	0	0	0	0	0
gmd	0	0	0	0	0	0	0	0	0	0	0	0	0	0	0	0	0	0	0	0	0.0078125	0	0	0	0	0	0	0	0	0	0.00342466	0	0	0.435754	0	0	0.264069	0	0	0	0	0	0.575269	0	0	0	0.913907	0.885906	0
gph	0	0	0	0	0	0	0	0	0	0	0	0	0	0	0	0	0	0	0.37963	0	0	0.342342	0	0	0	0	0	0.386047	0.253165	0.201613	0	0	0	0	0	0	0	0	0	0	0	0	0	0	0	0	0	0	0
gspA_1	0	0.00571429	0	0	0	0	0	0	0	0	0	0	0	0	0	0	0	0	0.00411523	0	0	0.00411523	0	0	0	0	0	0.00411523	0	0.042735	0	0	0	0	0	0	0	0	0	0	0	0	0	0	0	0	0	0	0
gspA_2	0	0	0	0	0	0	0	0	0	0	0	0	0	0	0	0	0	0	0	0	0	0.00411523	0	0	0	0	0	0	0	0	0	0	0	0	0	0	0	0	0	0	0	0	0	0	0	0	0	0	0
gyrA	0	0	0	0	0	0	0	0	0	0	0	0	0	0	0	0	0	0	0	0	0.0224719	0	0	0	0	0	0	0	0	0	0.00325733	0	0	0.265116	0	0	0.955414	0	0	0	0	0	0.166667	0	0	0	0.266667	0.281385	0
hchA	0	0	0	0	0	0	0	0	0	0	0	0	0	0	0	0	0	0	0	0	0	0	0	0	0	0	0	0	0	0	0.075	0	0	0.0392157	0	0	0.0416667	0	0	0	0	0	0.0524476	0	0.003861	0	0.0457746	0.0509091	0.0227273
hdfR_3	0	0	0	0.00558659	0	0	0	0	0	0.0306748	0	0.0241546	0	0	0	0	0	0	0	0	0	0	0	0	0	0	0	0	0	0	0	0	0	0	0	0	0	0	0	0	0	0	0	0	0	0	0	0	0
hha_2	0	0	0	0	0	0	0.0126582	0	0	0	0	0	0	0	0	0	0	0	0	0	0	0	0	0	0	0.00813008	0	0	0	0	0	0	0	0	0	0	0	0	0	0	0	0	0.00881057	0	0.00534759	0	0	0	0
hisF	0	0	0	0	0	0	0	0	0	0	0	0	0	0	0	0	0	0	0	0	0.00369004	0	0	0	0	0	0	0	0	0	0.00326797	0	0	0.28436	0	0	0.163498	0	0	0	0	0	0.980645	0	0	0	0.603175	0.638889	0
hsdR	0	0	0	0	0	0	0	0	0	0	0	0	0	0	0	0	0	0	0	0	0.0184049	0.0203046	0.0203046	0.00840336	0	0	0	0	0	0	0	0.0204082	0	0	0	0.0170455	0	0	0	0.0451128	0.015544	0.0153061	0	0.0203046	0	0.0203046	0	0	0
hyfE	0	0	0	0	0	0	0.0179372	0	0	0	0	0	0	0	0	0	0	0	0	0	0.434066	0	0	0.0189573	0	0	0	0	0	0	0	0	0	0.003861	0	0	0.0424028	0	0	0	0	0	0.00338983	0	0	0	0.00689655	0.0070922	0
hyi	0	0	0	0	0	0	0	0	0	0	0	0	0	0	0	0	0	0.0343643	0	0	0	0	0	0	0.0343643	0	0	0	0	0	0	0	0	0	0	0	0	0.0251256	0	0	0	0	0	0	0.027668	0	0	0	0
ilvC	0	0	0	0	0	0	0	0	0	0	0	0	0	0	0	0	0	0	0	0	0	0	0	0	0	0	0	0	0	0	0	0	0	0	0	0	0	0	0	0	0	0	0	0	0	0	0	0	0
intA_1	0	0	0	0	0	0	0	0	0	0	0	0	0	0	0	0	0	0.0103093	0	0.00671141	0.0443548	0.017301	0.0243902	0.00471698	0.0103093	0.0106952	0.0461538	0	0	0	0.0315789	0.0340426	0	0.0445344	0	0.0225564	0.0427046	0	0	0.004329	0.0358423	0.0391459	0.05	0.113636	0.012	0.122137	0.0545455	0.0601504	0.00925926
intA_2	0	0	0	0	0	0	0	0	0	0	0	0	0	0.00460829	0	0	0	0	0	0.00671141	0.0077821	0.00341297	0.00341297	0	0	0.00531915	0.0967742	0	0	0	0.00341297	0.0210084	0	0.0403226	0.0103093	0.0149254	0.0316901	0	0	0.0175439	0.0176056	0.020979	0.0243902	0.126437	0.00796813	0.185484	0.0394265	0.0405904	0.00925926
intS_1	0	0	0	0	0	0	0	0	0	0	0	0	0	0	0	0	0	0.00754717	0	0	0.045045	0.0722892	0.0269231	0.00540541	0.00754717	0.00621118	0.0165975	0	0	0.0269231	0.0113636	0.0140845	0	0.03125	0	0.0123967	0.0813008	0	0	0.00490196	0.0155039	0.0153257	0.055336	0.0389105	0	0.0389105	0.052	0.0580913	0
ldcA	0	0	0	0	0	0	0	0	0	0	0	0	0	0	0	0	0	0	0	0	0	0	0	0	0	0	0	0	0	0	0	0	0	0	0	0	0	0	0	0.0207469	0	0	0	0	0.0037594	0	0	0	0
lexA_3	0	0	0	0	0	0	0	0	0	0	0	0	0	0	0	0	0	0	0	0	0	0	0	0	0	0	0.00490196	0	0	0	0	0.0232558	0	0	0	0.056701	0	0.00775194	0	0	0.0230415	0.0227273	0	0.0179372	0.113772	0.0179372	0	0	0.00666667
lon_3	0	0	0	0	0	0	0	0	0	0.025641	0	0.0163934	0	0	0	0.565217	0.541667	0	0	0	0	0	0	0	0	0	0	0	0	0	0	0	0	0	0	0	0	0	0	0.00943396	0	0	0	0	0	0	0	0	0
lysU	0	0	0	0	0	0	0	0	0	0	0	0	0	0	0	0	0	0	0	0	0	0	0	0	0	0.00502513	0.0968992	0	0	0	0	0.54878	0	0	0	0.415	0	0	0	0	0.796407	0.803571	0	0.337719	0	0.234818	0	0	0
mdtJ	0	0	0	0	0	0	0	0	0	0	0	0	0	0	0	0	0	0	0	0	0	0	0	0	0	0.026178	0.129555	0	0	0	0.308696	0	0	0.00378788	0	0	0.00334448	0	0	0	0	0	0.00333333	0	0.0196078	0	0.00337838	0.00347222	0.130653
melA	0	0	0	0	0	0	0	0	0	0	0	0	0	0	0	0	0	0	0	0	0	0	0	0	0	0.0049505	0.0916031	0	0	0	0	0.658065	0	0	0	0.474227	0	0	0	0	0.929936	0.949045	0	0.310638	0	0.212598	0	0	0
menE	0	0	0	0	0	0	0	0	0	0	0	0	0	0	0	0	0	0	0	0	0.015625	0	0	0	0	0	0	0	0	0	0.00340136	0	0	0.215962	0	0	0.642458	0	0	0	0	0	0.117424	0	0	0	0.217573	0.225108	0
metB	0	0	0	0	0	0	0	0	0	0	0	0	0	0	0	0	0	0	0	0	0	0	0	0	0	0	0	0	0	0	0	0	0	0	0	0	0	0	0	0	0	0	0	0	0	0	0	0	0
metG	0	0	0	0	0	0	0	0	0	0	0	0	0	0	0	0	0	0	0	0	0.00743494	0	0	0	0	0	0	0	0	0	0.00327869	0	0	0.47541	0	0	0.431925	0	0	0	0	0	0.243902	0	0	0	0.378995	0.393365	0.00436681
metL	0	0	0	0	0	0	0	0	0	0	0	0	0	0	0	0	0	0	0	0	0	0	0	0	0	0	0	0	0	0	0	0	0	0	0	0	0	0	0	0	0	0	0	0	0	0	0	0	0
mhpA_2	0	0	0	0	0	0	0	0	0	0	0	0	0	0	0	0	0	0	0	0	0	0	0	0	0	0	0	0	0	0	0	0	0	0	0	0	0	0	0	0	0	0	0	0	0	0	0	0	0
mhpB_2	0	0	0	0	0	0	0	0	0	0	0	0	0	0	0	0	0	0	0	0	0	0	0	0	0	0	0	0	0	0	0	0	0	0	0	0	0	0	0	0	0	0	0	0	0	0	0	0	0
mhpC_2	0	0	0	0	0	0	0	0	0	0	0	0	0	0	0	0	0	0	0	0	0	0	0	0	0	0	0	0	0	0	0	0	0	0	0	0	0	0	0	0	0	0	0	0	0	0	0	0	0
mhpF_2	0	0	0	0	0	0	0	0	0	0	0	0	0	0	0	0	0	0	0	0	0	0	0	0	0	0	0	0	0	0	0	0	0	0	0	0	0	0	0	0	0	0	0	0	0	0	0	0	0
miaB	0	0	0	0	0	0	0	0	0	0	0	0	0	0	0	0	0	0.822485	0	0	0	0	0	0	0.987097	0	0	0	0	0	0	0	0.00518135	0	0	0	0	0.0193237	0	0.00819672	0	0	0	0	0.0037594	0	0	0	0
mltB	0	0	0	0	0	0	0	0	0	0	0	0	0	0	0	0	0	0	0	0	0.166667	0.136531	1	0	0	0	0	0	0	0	0	0	0	0	0.00325733	0	0	0.0047619	0	0	0	0	0	0	0	0	0	0	0
mscK	0	0	0	0	0	0	0	0	0	0	0	0	0	0	0	0	0	0.037037	0	0.00613497	0	0	0	0	0.037037	0	0	0	0	0	0	0	0	0	0	0	0	0.0144231	0	0	0	0	0	0	0.0113636	0	0	0	0
mutL	0	0	0	0	0	0	0	0	0	0	0	0	0	0	0	0	0	0	0	0	0	0	0	0	0	0.00995025	0.238095	0	0	0	0	0.235577	0	0	0	0.162602	0	0	0	0	0.283898	0.291139	0	1	0.00754717	0.509804	0	0	0
mutS	0	0	0	0	0	0	0	0	0	0	0	0	0	0	0	0	0	0	0	0	0.171674	0.136531	0.949367	0	0	0	0	0	0	0	0	0	0	0	0.00325733	0	0	0.0047619	0	0	0	0	0	0	0	0	0	0	0
nadB	0	0	0	0	0	0	0.0170213	0	0	0	0	0	0	0	0	0	0	0	0	0	0.3	0	0	0.0133929	0	0	0	0	0	0	0	0	0	0.00369004	0	0	0.03367	0	0	0	0	0	0	0	0	0	0.00330033	0.00338983	0
nagE	0	0	0	0	0	0	0	0	0	0	0	0	0	0	0	0	0	0.768786	0	0	0	0	0	0	0.9125	0	0	0	0	0	0	0	0.0052356	0	0	0	0	0.0195122	0	0.00826446	0	0	0	0	0.00378788	0	0	0	0
nfrA	0	0	0	0	0	0	0	0	0	0	0	0	0	0	0	0	0	0.0576923	0	0	0	0	0	0	0.0536398	0	0	0	0	0	0	0	0.0125786	0	0	0	0	0.0920245	0.0532544	0	0	0	0	0	0.012987	0	0	0	0
nrdA	0	0	0	0	0	0	0	0	0	0	0	0	0	0	0	0	0	0	0	0	0.0226415	0	0	0	0	0	0	0	0	0	0.00327869	0	0	0.255814	0	0	0.859756	0	0	0	0	0	0.159091	0	0	0	0.258333	0.272727	0
oppB	0	0	0	0	0	0	0	0	0	0	0	0	0	0	0	0	0	0	0	0	0	0	0	0	0	0	0	0	0	0	0	0	0	0	0	0	0	0	0	0.00408163	0	0	0	0	0.0113636	0	0	0	0
parC	0	0	0	0	0	0	0	0	0	0	0	0	0	0	0	0	0	0	0	0	0	0.0440678	0.00325733	0	0	0	0	0	0	0	0	0	0	0	0.333333	0	0	0	0	0	0	0	0	0	0	0	0	0	0
priA	0	0	0	0	0	0	0	0	0	0	0	0	0	0	0	0	0	0	0	0	0	0	0	0	0	0	0	0	0	0	0	0	0	0	0	0	0	0	0	0	0	0	0	0	0	0	0	0	0
prpD	0	0	0	0	0	0	0	0	0	0	0	0	0	0	0	0	0	0.0302013	0	0	0	0	0	0	0.0302013	0	0	0	0	0	0	0	0	0	0	0	0	0.0144928	0	0	0	0	0	0	0	0	0	0	0
purL	0	0	0	0	0	0	0.0170213	0	0	0	0	0	0	0	0	0	0.00571429	0	0	0	0.325243	0	0	0.0179372	0	0	0	0	0	0	0	0	0	0.00369004	0	0	0.0371622	0	0	0	0	0	0	0	0	0	0.00330033	0.00338983	0
recB	0	0	0	0	0	0	0	0	0	0	0	0	0	0	0	0	0	0	0	0	0.0963855	0.193798	0.124088	0	0	0	0	0	0	0	0	0	0	0	0.00983607	0	0	0.0047619	0	0	0	0	0	0	0	0	0	0	0
rep_1	0	0	0	0	0	0	0	0	0	0	0	0	0	0	0	0	0	0	0	0	0	0.010582	0.010582	0	0	0.0238095	0.011976	0	0	0	0	0.0294118	0	0	0	0.0242424	0	0	0	0	0.021978	0.0216216	0	0.0611111	0	0.0494505	0	0	0
rfaH_2	0	0	0	0.00724638	0	0	0	0	0	0	0	0	0	0	0	0	0	0	0	0	0	0	0	0	0	0.0673077	0	0	0	0	0	0	0	0	0	0	0	0	0	0	0	0	0	0	0	0	0	0	0
rhaD	0	0	0	0	0	0	0	0	0	0	0	0	0	0	0	0	0	0	0	0	0	0	0	0	0	0	0	0	0	0	0	0	0	0	0	0	0	0	0	0	0	0	0	0	0	0	0	0	0
rhlE_1	0	0	0	0	0	0	0	0	0	0	0	0	0	0	0	0	0	0.0102564	0.0314136	0	0.00621118	0.0260417	0.00510204	0	0.0102564	0.010989	0.0416667	0.0314136	0.0103093	0.00510204	0	0.035461	0	0	0	0.0294118	0	0	0	0.0384615	0.026738	0.0263158	0	0.0883978	0.012987	0.0478723	0	0	0
rhsD_2	0	0	0	0	0	0	0	0	0	0	0	0	0	0	0	0	0	0.004	0.0120968	0	0	0	0	0	0.004	0	0	0.0203252	0.00401606	0	0	0	0	0	0	0	0	0.00653595	0	0	0	0	0	0	0.00961538	0	0	0	0
rhsD_5	0	0	0	0	0	0	0	0	0	0	0	0	0	0	0	0	0	0	0	0	0	0	0	0	0	0	0	0	0	0	0	0	0	0	0	0	0	0	0	0	0	0	0	0	0	0	0	0	0
rhsD_6	0	0	0	0	0	0	0	0	0	0	0	0	0	0	0	0	0	0	0	0	0	0	0	0	0	0	0	0	0	0	0	0	0	0	0	0	0	0	0	0	0	0	0	0	0	0	0	0	0
rhtC_1	0	0	0	0	0	0	0	0	0	0	0	0	0	0	0	0	0	0.0311419	0	0	0	0	0	0	0.0311419	0	0	0	0	0	0	0	0	0	0	0	0	0.0151515	0	0	0	0	0	0	0	0	0	0	0
rluF	0	0	0	0	0	0	0	0	0	0	0	0	0	0	0	0	0	0	0	0	0	0	0	0	0	0.0049505	0.0592593	0	0	0	0	0.41989	0	0	0	0.821656	0	0	0	0	0.507463	0.514851	0	0.162264	0	0.144981	0	0	0
rne	0	0	0	0	0	0	0	0	0	0	0	0	0	0	0	0	0	0.00325733	0	0	0	0	0	0	0.00325733	0	0	0	0	0	0	0	0	0	0	0	0	0	0	0.0837004	0	0	0	0	0.0037594	0	0	0	0
sdaC	0	0	0	0	0	0	0	0	0	0	0	0	0	0	0	0	0	0	0	0	0.114286	0.198444	0.246964	0	0	0	0	0	0	0	0	0	0	0	0.00325733	0	0	0.0047619	0	0	0	0	0	0	0	0	0	0	0
sdhA	0	0	0	0	0	0	0	0	0	0	0	0	0	0	0	0	0	0.0440678	0	0	0	0	0	0.00442478	0.0440678	0	0	0	0	0	0	0	0	0	0	0	0	0.0047619	0	0.0123457	0	0	0	0	0.030888	0	0	0	0
sgrR_2	0	0	0	0	0	0	0	0	0	0	0	0	0	0	0	0	0	0.00325733	0	0.00613497	0.00367647	0	0.00325733	0	0.00325733	0	0	0	0	0	0	0	0	0	0	0	0	0	0	0	0	0	0	0.00325733	0.00754717	0.00325733	0	0	0
tdh_2	0	0.0042735	0	0	0	0	0.0173913	0	0	0	0	0	0	0	0	0	0	0	0	0	0.145299	0	0	0.00909091	0	0	0	0	0	0	0	0	0	0.0037594	0	0	0.0100334	0	0	0	0	0	0	0	0	0	0.0033557	0.00344828	0
tfaE_1	0	0	0	0	0	0	0	0	0	0	0	0	0	0	0	0	0	0.0120968	0	0	0	0.00803213	0.00803213	0.0240964	0.00803213	0	0.00881057	0	0	0	0.0458333	0	0	0	0	0	0.00401606	0.033557	0.00653595	0.0558659	0	0	0.004	0	0.0243902	0	0.00406504	0.00420168	0.0416667
tfaE_2	0	0	0	0	0	0	0.0581395	0	0	0	0	0	0	0	0	0	0	0.00803213	0	0.00943396	0	0	0.004	0.0759494	0.00803213	0	0.00881057	0	0	0	0	0.010101	0	0	0	0	0	0.0131579	0	0.0271739	0.00819672	0.00809717	0.004	0.004	0.0144928	0.004	0.00406504	0.00420168	0.0294118
tfaE_3	0	0	0	0	0	0	0	0	0	0	0	0	0	0	0	0	0	0	0	0	0.00549451	0	0.00460829	0	0	0	0	0	0	0	0	0	0	0.0111111	0	0	0	0.0168067	0.00833333	0	0	0	0.00925926	0	0.0535714	0	0.00943396	0.00980392	0.0518519
tfaE_4	0	0	0	0	0	0	0	0	0	0	0	0	0	0	0	0	0	0	0	0	0.00632911	0	0.00518135	0	0	0	0	0	0	0	0	0	0	0	0	0	0	0	0	0	0	0	0	0	0.0337838	0	0	0	0
treA	0	0	0	0	0	0	0	0	0	0	0	0	0	0	0	0	0	0	0	0	0	0	0	0	0	0	0	0	0	0	0	0	0	0	0	0	0	0	0	0.0208333	0	0	0	0	0.00377358	0	0	0	0
trg	0	0	0	0	0	0	0	0	0	0	0	0	0	0	0	0	0	0	0	0	0	0	0	0	0	0	0	0	0	0	0	0	0	0	0	0	0	0	0	0.00413223	0	0	0	0	0.00380228	0	0	0	0
truA	0	0	0	0	0	0	0	0	0	0	0	0	0	0	0	0	0	0	0	0	0.0224719	0	0	0	0	0	0	0	0	0	0.00325733	0	0	0.214286	0	0	0.4689	0	0	0	0	0	0.128205	0	0	0	0.220884	0.233333	0
ubiB	0	0	0	0	0	0	0	0	0	0	0	0	0	0	0	0	0	0	0	0	0	0	0	0	0	0	0	0	0	0	0	0	0	0	0	0	0	0	0	0	0	0	0	0	0	0	0	0	0
uhpC	0	0.00442478	0	0	0	0	0	0	0	0	0	0	0	0	0	0	0	0	0	0	0	0	0	0	0	0	0	0	0	0.0314685	0	0	0	0	0	0	0	0	0	0	0	0	0	0	0	0	0	0	0
ulaA	0	0	0	0	0	0	0	0	0	0	0	0	0	0	0	0	0	0	0	0	0	0	0	0	0	0.0121951	0.245	0	0	0	0	0.21547	0	0	0	0.116592	0	0	0	0	0.176991	0.179825	0	0.60355	0.00877193	0.522472	0	0	0
uvrD_1	0	0	0	0	0	0	0.0136986	0	0	0	0	0	0	0	0	0	0	0	0	0	0	0	0	0	0	0	0	0	0	0	0	0	0	0	0	0	0	0	0	0	0	0	0	0.00462963	0	0	0	0	0
wzc	0	0	0	0	0	0	0	0	0	0	0	0	0	0	0	0	0	0	0	0	0.00772201	0	0	0	0	0	0	0	0	0	0.00338983	0	0	0.485714	0	0	0.282609	0	0	0	0	0	0.635359	0	0	0	0.921053	0.986014	0.00456621
xerC_4	0	0.0265487	0	0	0	0	0	0	0	0.0047619	0	0.00393701	0	0.0135747	0	0	0	0	0	0	0.0153257	0.00334448	0.0135135	0.00458716	0	0.00515464	0	0	0	0	0	0	0	0.00763359	0	0	0.0033557	0.0357143	0.0201005	0.012766	0	0	0.00334448	0	0.0318725	0	0.00680272	0.00699301	0.00900901
xerC_5	0	0.0272727	0.0231214	0	0	0	0.00446429	0	0	0.00490196	0	0.00403226	0	0.00925926	0	0.00625	0.00621118	0	0	0	0.0077821	0.0103093	0.00684932	0.00471698	0	0.00531915	0	0	0	0	0	0	0.00558659	0.0278884	0	0	0	0.0368421	0.0154639	0	0	0	0	0	0.00796813	0	0	0	0.0331754
xerC_7	0	0.00564972	0.015748	0	0	0	0	0	0	0.0129032	0	0.0100503	0	0.00591716	0	0.00892857	0.00884956	0	0	0	0	0	0	0	0	0	0	0	0	0	0	0	0	0	0	0	0	0.041958	0.0875912	0	0	0	0	0	0	0	0	0	0
ycaL	0	0	0	0	0	0	0	0	0	0	0	0	0	0	0	0	0	0.00655738	0	0	0	0	0	0	0.00655738	0	0	0	0	0	0	0	0	0	0	0	0	0	0	0.282723	0	0	0	0	0.00757576	0	0	0	0
yceD_2	0	0	0	0	0	0	0.013986	0	0	0	0	0	0	0	0	0	0	0	0	0	0	0	0	0	0	0	0	0	0	0	0	0	0	0	0	0	0	0	0	0	0	0	0	0	0	0	0	0	0
yceD_3	0	0	0	0	0	0	0.013986	0	0	0	0	0	0	0	0	0	0	0	0	0	0	0	0	0	0	0	0	0	0	0	0	0	0	0	0	0	0	0	0	0	0	0	0	0	0	0	0	0	0
yceD_5	0	0	0	0	0	0	0.0140845	0	0	0	0	0	0	0	0	0	0	0	0	0	0	0	0	0	0	0	0	0	0	0	0	0	0	0	0	0	0	0	0	0	0	0	0	0	0	0	0	0	0
yeeO	0	0	0	0	0	0	0	0	0	0	0	0	0	0	0	0	0	0	0	0	0	0	0	0	0	0	0	0	0	0	0.024735	0	0	0.0808511	0	0	0.0586081	0	0	0	0	0	0.115385	0	0.0163265	0	0.0957854	0.103175	0.07
yegI	0	0	0	0	0	0	0	0	0	0	0	0	0	0	0	0	0	0	0	0	0.0078125	0	0	0	0	0	0	0	0	0	0.00342466	0	0	0.52071	0	0	0.33945	0	0	0	0	0	0.472362	0	0	0	0.7	0.734568	0
yehA	0	0	0	0	0	0	0	0	0	0	0	0	0	0	0	0	0	0	0	0	0.0078125	0	0	0	0	0	0	0	0	0	0.00342466	0	0	0.557576	0	0	0.364486	0	0	0	0	0	0.290749	0	0	0	0.437811	0.455959	0.00462963
yggR	0	0	0	0	0	0	0	0	0	0	0	0	0	0	0	0	0	0	0	0	0.0183486	0.103004	0.028	0	0	0	0	0	0	0	0	0	0	0	0.0198413	0	0	0.00628931	0	0	0	0	0	0	0	0	0	0	0
yhbX	0	0	0	0	0	0	0.0108696	0	0	0	0	0	0	0	0	0	0	0	0	0	0	0.00393701	0	0	0	0	0	0	0	0	0	0	0	0	0.536145	0	0	0	0	0	0	0	0	0	0	0	0	0	0
yhbX_2	0	0	0	0	0	0	0	0	0	0	0	0	0	0	0	0	0	0	0	0	0	0.0378378	0	0	0	0	0	0	0	0	0	0	0	0	0.0434783	0	0	0	0	0	0	0	0	0.015873	0	0	0	0	0
yjjP	0	0	0	0	0	0	0	0	0	0	0	0	0	0	0	0	0	0	0	0	0	0	0	0	0	0.0049505	0.0141844	0	0	0	0	0.0489796	0	0	0	0.0362319	0	0	0	0	0.0412371	0.0408163	0	0.111913	0.00754717	0.115942	0	0	0.004329
ynbD	0	0	0	0	0	0	0	0	0	0	0	0	0	0	0	0	0	0	0	0	0	0	0	0	0	0	0	0	0	0	0	0	0	0	0	0	0	0	0	0.00411523	0	0	0	0	0.00378788	0	0	0	0
ypdE	0	0	0	0	0	0	0.0128205	0	0	0	0	0	0	0	0	0	0	0	0	0	0.14346	0	0	0.0368664	0	0	0	0	0	0	0	0	0	0.0546875	0	0	0.164122	0	0	0	0	0	0.0443686	0	0	0	0.0486111	0.0537634	0
yraK	0	0	0	0	0	0	0.00985222	0	0	0	0	0	0	0	0	0	0	0	0	0	0	0.0110701	0.003663	0	0	0	0	0	0	0	0	0	0	0	0.779221	0	0	0	0	0	0	0	0	0	0	0	0	0	0
lptD	0	0	0	0	0	0	0	0	0	0	0	0	0	0	0	0	0	0	0	0	0	0	0	0	0	0	0	0	0	0	0	0.0158103	0	0	0.00325733	0.0141844	0	0	0	0	0.0133779	0.013245	0	0.0301003	0	0.0301003	0	0	0
folP_2	0.047619	0.106061	0.111111	0.0824742	0	0.0483871	0.00925926	0	0	0.0588235	0	0.047619	0	0	0	0	0	0	0	0	0	0	0	0	0	0	0	0	0	0	0	0	0	0	0.0034965	0	0	0	0	0	0	0	0	0	0	0	0	0	0
tap_2	0	0.0895522	0.0430108	0	0	0	0	0	0	0	0	0	0	0.00729927	0	0	0	0	0	0	0	0	0	0	0	0	0	0	0	0	0	0	0	0	0	0	0	0	0	0	0	0	0	0	0	0	0	0	0
yojI	0	0	0	0	0	0	0	0	0	0	0	0	0	0	0	0	0	0	0	0	0.0186567	0	0	0	0	0	0	0	0	0	0.00325733	0	0	0.265116	0	0	0.906832	0	0	0	0	0	0.166667	0	0	0	0.266667	0.281385	0
rhsD_1	0	0	0	0	0	0	0	0	0	0	0	0	0	0	0	0	0	0.0120968	0.0286885	0	0	0	0	0	0.0120968	0	0	0.0458333	0.00806452	0.00803213	0	0	0	0.0046729	0	0	0.0204082	0.0131579	0	0	0	0	0.0244898	0	0.0194175	0	0.0206612	0.0257511	0
rhsD_3	0	0	0	0	0	0	0	0	0	0	0	0	0	0	0	0	0	0.00465116	0.0140845	0	0	0	0	0	0.00465116	0	0	0.0236967	0	0	0	0	0	0	0	0	0	0.00847458	0	0	0	0	0	0	0.0115607	0	0	0	0.00719424
clpV1	0	0	0	0	0	0	0	0	0	0	0	0	0	0	0	0	0	0.00452489	0	0	0	0	0	0	0.00452489	0	0	0	0	0	0	0	0	0	0	0	0	0.00806452	0	0	0	0	0	0	0.00555556	0	0	0	0
fimD_1	0	0	0	0	0	0	0	0	0	0	0	0	0	0	0	0	0	0	0	0	0	0	0	0	0	0	0.00364964	0	0	0	0.076087	0.055794	0	0.00772201	0	0.0416667	0	0	0	0	0.046595	0.0498221	0	0.11236	0.024	0.142308	0.00342466	0.00352113	0.0473934
gnd	0	0	0	0	0	0	0	0	0	0	0	0	0	0	0	0	0	0	0	0	0.00369004	0	0	0	0	0	0	0	0	0	0.00326797	0	0	0.426316	0	0	0.264463	0	0	0	0	0	0.641711	0	0	0	0.917722	0.878981	0.00434783
epsH	0	0	0	0	0	0	0	0	0	0	0	0	0	0	0	0	0	0	0	0	0	0.0650407	0.00383142	0	0	0	0	0	0	0	0	0	0	0	0.0871369	0	0	0	0	0	0	0	0	0	0	0	0	0	0
elmGT	0	0	0	0	0	0	0	0	0	0	0	0	0	0.987179	0	0	0	0	0	0	0	0	0	0	0	0	0	0	0	0	0	0	0	0	0	0	0	0.0075188	0.0634921	0	0	0	0	0	0	0	0	0	0
pfeA	0	0	0	0	0	0	0	0	0	0	0	0	0	0.923077	0	0	0	0	0	0	0	0	0	0	0	0	0	0	0	0	0	0	0	0	0	0	0	0.0078125	0.0661157	0	0	0	0	0	0	0	0	0	0
iucB	0	0	0	0	0	0	0	0	0	0	0	0	0	0	0	0	0	0	0	0	0	0	0	0	0	0	0	0	0	0	0	0	0	0	0	0	0	0	0.00746269	0	0	0	0	0	0	0	0	0	0
iucC	0	0	0	0	0	0	0	0	0	0	0	0	0	0	0	0	0	0	0	0	0	0	0	0	0	0	0	0	0	0	0	0	0	0	0	0	0	0	0.00740741	0	0	0	0	0	0	0	0	0	0
vgrG1_1	0	0	0	0	0	0	0	0	0	0	0	0	0	0	0	0	0	0.056338	0	0	0	0	0	0	0.056338	0	0	0	0	0	0	0	0	0	0	0	0	0.024	0	0.00617284	0	0	0	0	0.0165746	0	0	0	0
vgrG1_2	0	0	0	0	0	0	0	0	0	0	0	0	0	0	0	0	0	0.0135135	0.00446429	0	0	0	0	0	0.00896861	0	0	0.00446429	0.0044843	0	0	0	0.00909091	0	0	0	0	0.015873	0	0	0	0	0	0	0	0	0	0	0
ecpD	0	0	0	0	0	0	0	0	0	0	0	0	0	0	0	0	0	0.0216606	0	0	0	0	0	0	0.0216606	0	0	0	0	0	0	0	0	0	0	0	0	0.0163934	0	0	0	0	0	0	0	0	0	0	0
abaF_1	0	0	0	0	0	0	0	0	0	0	0	0	0	0	0	0	0	0	0	0	0	0	0	0	0	0	0	0	0	0	0.015625	0	0	0.0127389	0	0	0.00518135	0	0	0	0	0	0.0103627	0	0.00653595	0	0.010582	0.0110497	0.0258621
accA	0	0	0	0	0	0	0	0	0	0	0	0	0	0	0	0	0	0	0	0	0	0	0	0	0	0	0	0	0	0	0	0	0	0	0.00325733	0	0	0	0	0	0	0	0	0.0165017	0	0.0165017	0	0	0
alsT	0	0	0	0	0	0	0	0	0	0	0	0	0	0	0	0	0	0	0	0	0	0	0	0	0	0	0	0	0	0	0	0.0239044	0	0	0	0.0214286	0	0	0	0	0.020202	0.02	0	0.0440678	0	0.0440678	0	0	0
amyA	0	0	0	0	0	0	0	0	0	0	0	0	0	0	0	0	0	0	0	0	0	0	0	0.00888889	0	0	0	0	0	0	0.0960854	0	0	0.030303	0	0	0.0233333	0	0	0	0	0	0.0266667	0	0.0037594	0	0.023569	0.0277778	0.045045
argA	0	0	0	0	0	0	0	0	0	0	0	0	0	0	0	0	0	0	0	0	0.0963855	0.193798	0.124088	0	0	0	0	0	0	0	0	0	0	0	0.00983607	0	0	0.0047619	0	0	0	0	0	0	0	0	0	0	0
argH	0	0	0	0	0	0	0	0	0	0	0	0	0	0	0	0	0	0	0	0	0	0	0	0	0	0	0	0	0	0	0	0	0	0	0	0	0	0	0	0	0	0	0	0	0	0	0	0	0
argO	0	0	0	0	0	0	0	0	0	0	0	0	0	0	0	0	0	0	0	0	0.0419847	0.212598	0.062069	0	0	0	0	0	0	0	0	0	0	0	0.0198675	0	0	0.0047619	0	0	0	0	0	0	0	0	0	0	0
arsA	0	0	0	0	0	0	0	0	0	0	0	0	0	0	0	0.269231	0.259259	0	0.0246914	0	0	0.0184049	0	0	0	0	0	0.0246914	0.0248447	0	0	0	0	0	0	0	0	0	0	0	0	0	0	0	0	0	0	0	0
arsD	0	0	0	0	0	0	0	0	0	0.0227273	0	0.0151515	0	0	0	0.703704	0.678571	0	0.0228571	0	0	0.0170455	0	0	0	0	0	0.0228571	0.0229885	0	0	0	0	0	0	0	0	0	0	0	0	0	0	0	0	0	0	0	0
bdcA	0	0	0	0	0	0	0	0	0	0	0	0	0	0	0	0	0	0	0	0	0	0	0	0	0	0.00515464	0.281106	0	0	0	0	0.163551	0	0	0	0.134694	0	0	0	0	0.199187	0.196787	0	0.485149	0.0077821	0.886792	0	0	0
bioF_2	0	0	0	0	0	0	0	0	0	0	0	0	0	0	0	0	0	0	0	0	0	0.0113636	0	0	0	0	0	0	0	0	0	0	0	0	0.019084	0	0	0	0	0.0199005	0	0	0	0	0.018018	0	0	0	0
caeA	0	0	0	0	0	0	0	0	0	0	0	0	0	0	0	0	0	0	0	0	0	0	0	0	0	0	0	0	0	0	0	0	0	0	0	0	0	0	0	0	0	0	0	0	0	0	0	0	0
casC	0	0	0	0	0	0	0	0	0	0	0	0	0	0	0	0	0	0	0	0	0.133028	0.13253	0.639535	0	0	0	0	0	0	0	0	0	0	0	0.00355872	0	0	0.00543478	0	0	0	0	0	0	0	0	0	0	0
ccdB	0	0	0	0	0	0	0	0	0	0	0	0	0	0.00840336	0.0196078	0	0	0	0	0	0	0	0	0	0	0	0	0	0	0	0	0	0	0	0	0	0	0	0	0	0	0	0	0	0	0	0	0	0
cdgI_2	0	0	0	0	0	0	0	0	0	0	0	0	0	0	0	0	0	0	0	0	0	0	0	0	0	0	0.00625	0	0	0	0.0338983	0	0	0	0	0	0	0	0	0.0254237	0	0	0	0	0.0441176	0	0	0	0
cdiA	0	0	0	0	0	0	0	0	0	0	0	0	0	0	0	0	0	0	0	0	0.00735294	0.00584795	0.00584795	0	0	0	0	0	0	0	0	0	0	0	0	0	0	0	0	0	0	0	0	0	0	0	0	0	0
chaC	0	0	0	0	0	0	0	0	0	0	0	0	0	0	0	0	0	0	0	0	0	0	0	0	0	0	0	0	0	0	0	0	0	0	0	0	0	0	0	0.00465116	0	0	0	0	0.00423729	0	0	0	0
cia	0	0.03125	0	0	0	0	0	0	0	0	0	0	0	0	0	0	0	0	0	0	0	0	0	0	0	0	0	0	0	0	0	0	0	0	0	0	0	0	0	0	0	0	0	0	0	0	0	0	0
clpC	0	0	0	0	0	0	0	0	0	0	0	0	0	0	0	0	0	0	0	0.545455	0	0	0	0	0	0	0	0	0	0	0	0	0	0	0	0	0	0	0	0	0	0	0	0	0	0	0	0	0
cobT	0	0	0	0	0	0	0	0	0	0	0	0	0	0	0	0	0	0	0	0	0	0	0	0	0	0	0	0	0	0	0.0198675	0	0	0.101215	0	0	0.0696864	0	0	0	0	0	0.175573	0	0.0152091	0	0.151515	0.160784	0.0642202
copB	0	0	0	0	0	0	0	0	0	0	0	0	0	0	0	0	0	0	0.123529	0	0	0.0852273	0	0	0	0	0	0.143713	0.0795455	0.079096	0	0	0.0266667	0	0	0	0	0	0	0	0	0	0	0	0	0	0	0	0
dapE	0	0	0	0	0	0	0.0170213	0	0	0	0	0	0	0	0	0	0	0	0	0	0.392857	0	0	0.0179372	0	0	0	0	0	0	0	0	0	0.00369004	0	0	0.040678	0	0	0	0	0	0.00325733	0	0	0	0.00662252	0.00680272	0
dctD	0	0	0	0	0	0	0	0	0	0	0	0	0	0	0	0	0	0	0	0	0.025974	0.0546448	0.0320856	0	0	0.0114943	0.13245	0	0	0	0	0.0070922	0	0	0	0.00588235	0	0	0	0	0.00534759	0.00526316	0	0.128655	0	0.0782123	0	0	0
dgaF	0	0	0	0	0	0	0	0	0	0	0	0	0	0	0	0	0	0	0	0	0.0305344	0.0240964	0.0240964	0	0	0	0	0	0	0	0	0	0	0	0	0	0	0	0	0	0	0	0	0	0	0	0	0	0
dgcT	0	0	0	0	0	0	0	0	0	0	0	0	0	0	0	0	0	0.00806452	0	0	0	0	0	0	0.00806452	0	0	0	0	0	0	0	0	0	0	0	0	0	0	0.843137	0	0	0	0	0.00966184	0	0	0	0
dgoK1	0	0.00520833	0	0	0	0	0	0	0	0	0	0	0	0	0	0	0	0	0	0	0	0	0	0	0	0	0	0	0	0	0	0	0	0	0	0	0	0	0	0	0	0	0	0	0	0	0	0	0
ecoRIIR	0	0.0168067	0	0	0	0	0	0	0	0	0	0	0	0	0	0	0	0	0	0	0	0	0	0	0	0	0	0	0	0	0	0	0	0	0	0	0	0	0	0	0	0	0	0	0	0	0	0	0
ehaG	0	0.00595238	0	0	0	0	0	0	0	0	0	0	0	0	0	0	0	0	0	0	0	0	0	0	0	0	0	0	0	0.00851064	0	0	0	0	0	0	0	0	0	0	0	0	0	0	0	0	0	0	0
epsE	0	0	0	0	0	0	0	0	0	0	0	0	0	0	0	0	0	0	0	0	0	0	0	0	0	0	0	0	0	0	0	0	0	0	0	0	0	0	0	0	0	0	0	0	0	0	0	0	0
epsF	0	0	0	0	0	0	0	0	0	0	0	0	0	0	0	0	0	0	0	0	0	0	0	0	0	0	0	0	0	0	0	0	0	0	0	0	0	0	0	0	0	0	0	0	0	0	0	0	0
erfK	0	0	0	0	0	0	0	0	0	0	0	0	0	0	0	0	0	0	0	0	0	0	0	0	0	0	0	0	0	0	0.0232558	0	0	0.101215	0	0	0.0696864	0	0	0	0	0	0.175573	0	0.0152091	0	0.151515	0.160784	0.0642202
etk	0	0	0	0	0	0	0	0	0	0	0	0	0	0	0	0	0	0.00687285	0	0	0	0	0	0	0.00687285	0	0	0	0	0	0	0	0	0	0	0	0	0	0	0.4	0	0	0	0	0.008	0	0	0	0
fadA	0	0	0	0	0	0	0	0	0	0	0	0	0	0	0	0	0	0	0	0	0	0	0	0	0	0	0	0	0	0	0	0	0	0	0	0	0	0	0	0	0	0	0	0	0	0	0	0	0
glpX	0	0	0	0	0	0	0	0	0	0	0	0	0	0	0	0	0	0	0	0	0	0	0	0	0	0	0	0	0	0	0	0	0	0	0	0	0	0	0	0	0	0	0	0	0	0	0	0	0
gltK	0	0	0	0	0	0	0	0	0	0	0	0	0	0	0	0	0	0.833333	0	0	0	0	0	0	1	0	0	0	0	0	0	0	0.00518135	0	0	0	0	0.0193237	0	0.00819672	0	0	0	0	0.0037594	0	0	0	0
gmm	0	0	0	0	0	0	0	0	0	0	0	0	0	0	0	0	0	0	0	0	0.0077821	0	0	0	0	0	0	0	0	0	0.00341297	0	0	0.441341	0	0	0.262931	0	0	0	0	0	0.572193	0	0	0	0.92053	0.892617	0.00460829
gnu	0	0	0	0	0	0	0	0	0	0	0	0	0	0	0	0	0	0	0	0	0	0.00507614	0	0	0	0	0	0	0	0	0	0	0	0.157143	0.00507614	0	0.112994	0	0	0	0	0	0.245283	0	0	0	0.284768	0.300699	0.00826446
gutB	0	0	0	0	0	0	0	0	0	0	0	0	0	0	0	0	0.0166667	0	0	0	0.144928	0	0	0	0	0	0	0	0	0	0	0	0	0	0	0	0.0052356	0	0	0	0	0	0	0	0	0	0	0	0
hemC	0	0	0	0	0	0	0	0	0	0	0	0	0	0	0	0	0	0	0	0	0	0	0	0	0	0	0	0	0	0	0	0	0	0	0	0	0	0	0	0	0	0	0	0	0	0	0	0	0
hin_1	0	0	0	0	0	0	0.0582011	0	0	0.00558659	0	0.0228311	0	0	0	0	0.00735294	0.00373134	0	0	0	0.00373134	0.00749064	0.0930233	0.00373134	0	0	0	0	0	0	0.0186916	0	0.044843	0	0.00406504	0	0	0	0.0298507	0.0153846	0.0152091	0.03861	0.0112782	0	0.0112782	0.0392157	0.0404858	0
hipA_1	0	0	0	0	0	0	0.0143885	0	0	0	0	0	0	0	0	0	0	0	0	0	0	0	0	0	0	0	0.00534759	0	0	0	0.0294118	0	0	0	0	0	0	0	0	0	0	0	0	0	0.00595238	0	0	0	0.0387597
hisB	0	0	0	0	0	0	0	0	0	0	0	0	0	0	0	0	0	0	0	0	0.00367647	0	0	0	0	0	0	0	0	0	0.00325733	0	0	0.283019	0	0	0.1673	0	0	0	0	0	0.987097	0	0	0	0.608466	0.644444	0
hisD	0	0	0	0	0	0	0	0	0	0	0	0	0	0	0	0	0	0	0	0	0.00367647	0	0	0	0	0	0	0	0	0	0.00325733	0	0	0.283019	0	0	0.1673	0	0	0	0	0	0.987097	0	0	0	0.608466	0.644444	0
hisI	0	0	0	0	0	0	0	0	0	0	0	0	0	0	0	0	0	0	0	0	0.0037037	0	0	0	0	0	0	0	0	0	0.00327869	0	0	0.285714	0	0	0.164122	0	0	0	0	0	0.987013	0	0	0	0.606383	0.642458	0
hprS	0	0	0	0	0	0	0	0	0	0	0	0	0	0	0	0	0	0	0	0	0	0	0	0	0	0	0	0	0	0	0.0807018	0	0	0.0381679	0	0	0.040678	0	0	0	0	0	0.0511945	0	0.0037594	0	0.0446735	0.0496454	0.0265487
hspA	0	0	0	0	0	0	0	0	0	0	0	0	0	0	0	0	0	0	0	0.7	0	0	0	0	0	0	0	0	0	0	0	0	0	0	0	0	0	0	0	0	0	0	0	0	0	0	0	0	0
klcA_1	0	0	0	0	0	0	0	0	0	0	0	0	0	0	0	0	0	0.00701754	0	0	0.00398406	0.00701754	0.00701754	0	0.00701754	0.0111111	0	0	0	0	0	0.0535714	0	0.0635593	0.0323741	0.0557769	0.0437956	0	0	0.0180995	0.0888031	0.0877863	0.112403	0.0213523	0.0165289	0.025	0.105469	0.108871	0
lnt	0	0	0	0	0	0	0	0	0	0	0	0	0	0	0	0	0	0.822485	0	0	0	0	0	0	0.987097	0	0	0	0	0	0	0	0.00518135	0	0	0	0	0.0193237	0	0.00819672	0	0	0	0	0.0037594	0	0	0	0
lpxT	0	0	0	0	0	0	0	0	0	0	0	0	0	0	0	0	0	0	0	0	0.0111524	0	0	0	0	0	0	0	0	0	0.00326797	0	0	0.296651	0	0	0.709497	0	0	0	0	0	0.194553	0	0	0	0.306034	0.32287	0.00434783
malF	0	0	0	0	0	0	0	0	0	0	0	0	0	0	0	0	0	0	0	0	0	0	0	0	0	0.0049505	0.0592593	0	0	0	0	0.485549	0	0	0	0.857143	0	0	0	0	0.569948	0.57732	0	0.193798	0	0.144981	0	0	0
manP_1	0	0	0	0	0	0	0	0	0	0	0	0	0	0	0	0	0	0	0	0	0	0	0	0	0	0	0	0	0	0	0	0	0	0	0	0	0	0	0	0	0	0	0	0	0	0	0	0	0
mbeC	0	0	0	0	0	0	0	0	0	0	0	0	0	0	0	0	0	0	0	0	0	0	0	0	0	0	0	0	0	0	0	0	0	0	0	0	0	0	0	0	0	0	0	0	0	0	0	0	0
mdoB	0	0	0	0	0	0	0	0	0	0	0	0	0	0	0	0	0	0	0	0	0	0	0	0	0	0.00497512	0.0142349	0	0	0	0	0.0491803	0	0	0	0.0363636	0	0	0	0	0.0413793	0.0409556	0	0.112319	0.00757576	0.116364	0	0	0.00434783
mhpE_2	0	0	0	0	0	0	0	0	0	0	0	0	0	0	0	0	0	0	0	0	0	0	0	0	0	0	0	0	0	0	0	0	0	0	0	0	0	0	0	0	0	0	0	0	0	0	0	0	0
mhpT_2	0	0	0	0	0	0	0	0	0	0	0	0	0	0	0	0	0	0	0	0	0	0	0	0	0	0	0	0	0	0	0	0	0	0	0	0	0	0	0	0	0	0	0	0	0	0	0	0	0
mltG	0	0	0	0	0	0	0	0	0	0	0	0	0	0	0	0	0	0.00325733	0	0	0	0	0	0	0.00325733	0	0	0	0	0	0	0	0	0	0	0	0	0	0	0.0695652	0	0	0	0	0.0037594	0	0	0	0
mmuM	0	0	0	0	0	0	0	0	0	0	0	0	0	0	0	0	0	0	0	0	0	0	0	0	0	0	0	0	0	0	0	0	0	0	0	0	0	0	0	0	0	0	0	0	0	0	0	0	0
mngR_1	0	0.00460829	0	0	0	0	0	0	0	0	0	0	0	0	0	0	0	0	0.0177936	0	0	0.0141844	0	0	0	0	0.03125	0.0177936	0.0178571	0	0.1	0	0	0.00401606	0	0	0	0	0	0.0044843	0	0	0	0	0.00409836	0	0.00355872	0.003663	0.0552764
mnmE	0	0.0041841	0	0	0	0	0	0	0	0	0	0	0	0	0	0	0	0	0	0	0	0	0	0	0	0	0	0	0	0.0301003	0	0	0	0	0	0	0	0	0	0	0	0	0	0	0	0	0	0	0
mshA	0	0	0	0	0	0	0	0	0	0	0	0	0	0	0	0	0	0	0	0	0.00543478	0	0	0	0	0	0	0	0	0	0	0	0	0.101796	0	0	0.0631068	0	0	0	0	0	0.28655	0	0	0	0.317073	0.333333	0.00699301
narL_1	0	0	0	0	0	0	0	0	0	0	0	0	0	0	0	0	0	0	0	0	0.0111111	0	0	0	0	0	0	0	0	0	0.00325733	0	0	0.147679	0	0	0.414747	0	0	0.00408163	0	0	0.153558	0	0	0	0.164751	0.174603	0
noc	0	0	0	0	0	0	0	0	0	0.0075188	0	0.00564972	0	0	0	0	0	0	0	0	0	0	0.0136364	0	0	0	0	0	0	0	0	0	0	0	0	0	0	0	0	0	0	0	0	0	0	0	0	0	0
noc_1	0	0	0	0.00735294	0	0	0.013986	0	0	0	0	0	0	0.00729927	0	0	0	0	0	0	0.00561798	0	0	0	0	0.0792079	0	0	0	0	0	0	0	0	0	0	0	0	0	0	0	0	0	0	0	0	0	0	0
noc_2	0	0	0	0	0	0	0.00694444	0	0	0	0	0	0	0	0	0	0	0	0	0	0	0	0	0	0	0.00925926	0	0	0	0	0	0	0	0	0	0	0	0	0	0	0	0	0	0	0	0	0	0	0
ompX_1	0	0	0	0	0	0	0	0	0	0	0	0	0	0	0	0	0	0.0222222	0	0	0	0.00363636	0.00363636	0	0.0222222	0	0.00395257	0	0	0	0.010989	0	0	0.0041841	0	0	0	0.0228571	0	0.0808081	0	0	0	0	0.0538117	0	0.00369004	0.00380228	0.0752688
paaA	0	0	0	0	0	0	0	0	0	0	0	0	0	0	0	0	0	0	0	0	0	0	0	0	0	0	0	0	0	0	0	0	0	0	0	0	0	0	0	0.00537634	0	0	0	0	0.00483092	0	0	0	0
paaZ	0	0	0	0	0	0	0	0	0	0	0	0	0	0	0	0	0	0	0	0	0	0	0	0	0	0	0	0	0	0	0	0	0	0	0	0	0	0	0	0.0052356	0	0	0	0	0.00471698	0	0	0	0
pagN_2	0	0	0	0	0	0	0	0	0	0	0	0	0	0	0	0	0	0	0	0	0	0	0	0	0	0	0	0	0	0	0	0	0	0	0	0	0	0	0	0	0	0	0	0.0116959	0	0.0116959	0	0	0
papA	0	0	0	0	0	0	0	0	0	0	0	0	0	0	0	0	0	0	0	0	0.00617284	0.0366492	0.0153846	0	0	0.0108696	0.128205	0	0	0	0	0.00684932	0	0	0	0.00571429	0	0	0	0	0.00520833	0.00512821	0	0.118644	0	0.076087	0	0	0
parA	0	0	0	0	0	0	0.101351	0	0	0	0	0	0	0	0	0	0	0	0	0	0	0	0	0.290598	0	0	0	0	0	0	0	0	0	0	0	0	0	0	0	0	0	0	0	0	0	0	0	0	0
pdeN	0	0	0	0	0	0	0	0	0	0	0	0	0	0	0	0	0	0	0	0	0.00749064	0	0	0	0	0	0	0	0	0	0.00330033	0	0	0.300971	0	0	0.692737	0	0	0	0	0	0.182879	0	0	0	0.293103	0.309417	0.00440529
pemI	0	0	0	0	0	0	0.0123457	0	0	0	0	0	0	0	0	0	0	0	0	0	0	0	0	0	0	0	0	0	0	0	0	0	0	0	0	0	0	0	0	0	0	0	0	0	0	0	0	0	0
pemK	0	0	0	0	0	0	0.0119048	0	0	0	0	0	0	0	0	0	0	0	0	0	0	0	0	0	0	0	0	0	0	0	0	0	0	0	0	0	0	0	0	0	0	0	0	0	0	0	0	0	0
pgtB	0	0	0	0	0	0	0	0	0	0	0	0	0	0	0	0	0	0	0	0	0.0289855	0.0411765	0.0350877	0	0	0.0140845	0.0472973	0	0	0	0	0.008	0	0	0	0.00649351	0	0	0	0	0.00584795	0.00574713	0	0.0535714	0	0.00568182	0	0	0
pgtC	0	0	0	0	0	0	0	0	0	0	0	0	0	0	0	0	0	0	0	0	0.0289855	0.0411765	0.0350877	0	0	0.0140845	0.0472973	0	0	0	0	0.008	0	0	0	0.00649351	0	0	0	0	0.00584795	0.00574713	0	0.0535714	0	0.00568182	0	0	0
pgtP	0	0	0	0	0	0	0	0	0	0	0	0	0	0	0	0	0	0	0	0	0.0291971	0.0414201	0.0352941	0	0	0.0142857	0.047619	0	0	0	0	0.00806452	0	0	0	0.00653595	0	0	0	0	0.00588235	0.00578035	0	0.0538922	0	0.00571429	0	0	0
psiB	0	0	0	0.00675676	0	0	0	0	0	0.00735294	0	0.00555556	0	0	0.0123457	0	0	0	0	0	0	0	0	0	0	0.00833333	0	0	0	0	0	0	0	0	0	0	0	0	0	0	0	0	0	0	0	0	0	0	0
psiB_1	0	0	0	0	0	0	0.00714286	0	0	0	0	0	0	0.0075188	0	0	0	0	0	0	0	0	0	0	0	0.0824742	0	0	0	0	0	0	0	0	0	0	0	0	0	0	0	0	0	0	0	0	0	0	0
psiB_2	0	0	0	0	0	0	0.00714286	0	0	0	0	0	0	0	0	0	0	0	0	0	0	0	0	0	0	0	0	0	0	0	0	0	0	0	0	0	0	0	0	0	0	0	0	0	0	0	0	0	0
purM	0	0	0	0	0	0	0.0170213	0	0	0	0	0	0	0	0	0	0	0	0	0	0.407216	0	0	0.0179372	0	0	0	0	0	0	0	0	0	0.00369004	0	0	0.040678	0	0	0	0	0	0.00325733	0	0	0	0.00662252	0.00680272	0
rfaC	0	0.0041841	0	0	0	0	0	0	0	0	0	0	0	0	0	0	0	0	0.00983607	0	0	0.00983607	0	0	0	0	0	0.00983607	0.00986842	0.047619	0	0	0	0	0	0	0	0	0	0	0	0	0	0	0	0	0	0	0
rfaG	0	0.0041841	0	0	0	0	0	0	0	0	0	0	0	0	0	0	0	0	0.00983607	0	0	0.00983607	0	0	0	0	0	0.00983607	0.00986842	0.047619	0	0	0	0	0	0	0	0	0	0	0	0	0	0	0	0	0	0	0
rfaY	0	0.0041841	0	0	0	0	0	0	0	0	0	0	0	0	0	0	0	0	0.00983607	0	0	0.00983607	0	0	0	0	0	0.00983607	0.00986842	0.047619	0	0	0	0	0	0	0	0	0	0	0	0	0	0	0	0	0	0	0
rop	0	0	0	0	0	0	0	0	0	0	0	0	0	0	0	0	0	0	0	0	0	0	0	0	0	0	0	0	0	0	0	0	0	0	0	0	0	0	0	0	0	0	0	0	0	0	0	0	0
rutD_2	0	0.311828	0.0138889	0	0	0	0	0	0	0	0	0	0	0	0	0	0	0	0	0	0	0	0	0	0	0	0	0	0	0	0	0	0	0	0	0	0	0	0	0	0	0	0	0	0	0	0	0	0
sbmC_1	0	0	0	0	0	0	0	0	0	0	0	0	0	0	0	0	0	0	0	0	0.00367647	0.0301003	0.00325733	0	0	0	0	0	0	0	0.00325733	0	0	0.152542	0.193798	0	0.158491	0	0	0	0	0	0.236948	0	0	0	0.230769	0.243697	0
sodA	0	0	0	0	0	0	0	0	0	0	0	0	0	0	0	0	0	0	0	0	0	0	0	0	0	0	0	0	0	0	0	0	0	0	0	0	0	0	0	0	0	0	0	0	0	0	0	0	0
sorB	0	0	0	0	0	0	0	0	0	0	0	0	0	0	0	0	0	0	0	0	0	0.0156863	0	0	0	0	0	0	0	0	0	0.0196078	0	0	0.579268	0.0171674	0	0	0	0	0.016	0.0158103	0	0.0117188	0	0.0117188	0	0	0
ssb_2	0	0	0	0	0	0	0.0696517	0	0	0.00515464	0	0.00420168	0	0.00483092	0.00719424	0	0	0	0	0	0	0	0	0.146893	0	0.0467836	0.00383142	0	0	0	0	0.0495495	0	0	0	0.0396825	0	0	0	0	0.0488722	0.0483271	0	0.0215827	0	0.0215827	0	0	0
tnsB_2	0	0.0204082	0	0	0	0	0	0	0	0	0	0	0	0	0	0	0	0	0	0	0	0	0	0	0	0	0	0	0	0	0	0	0	0	0	0	0	0	0	0	0	0	0	0	0	0	0	0	0
tnsE	0	0.0185185	0.0338983	0	0	0	0	0	0	0	0	0	0	0	0	0	0	0	0	0	0	0	0	0	0	0	0	0	0	0	0	0	0	0	0	0	0	0	0	0	0	0	0	0	0	0	0	0	0
traA	0	0	0	0	0	0	0.0106952	0	0	0.00595238	0	0.00471698	0	0.00552486	0.00884956	0	0	0	0	0	0	0	0	0	0	0	0	0	0	0	0	0	0	0	0	0	0	0	0	0	0	0	0	0	0	0	0	0	0
traN	0	0	0	0	0	0	0.0114943	0	0	0.00645161	0	0.00502513	0	0.00595238	0.01	0	0	0	0	0	0	0	0	0	0	0	0	0	0	0	0	0	0	0	0	0	0	0	0	0	0	0	0	0	0	0	0	0	0
ttcA	0	0	0	0	0	0	0	0	0	0	0	0	0	0	0	0	0	0	0	0	0	0	0	0	0	0	0	0	0	0	0	0	0	0	0	0	0	0	0	0.00408163	0	0	0	0	0.0348837	0	0	0	0
tynA	0	0	0	0	0	0	0	0	0	0	0	0	0	0	0	0	0	0	0	0	0	0	0	0	0	0	0	0	0	0	0	0	0	0	0	0	0	0	0	0.0049505	0	0	0	0	0.0044843	0	0	0	0
umuC_2	0	0.0187793	0	0	0	0	0	0	0	0.00512821	0	0.0041841	0	0.0245098	0	0	0	0	0	0	0	0	0	0	0	0.0169492	0	0	0	0	0	0	0	0	0	0	0	0.0502793	0.038674	0	0	0	0	0	0	0	0	0	0
umuD_2	0	0.0207254	0	0	0	0	0.0769231	0	0	0	0	0	0	0	0	0	0	0	0	0	0	0	0	0.210526	0	0.0191083	0	0	0	0	0	0	0	0	0	0	0	0	0	0	0	0	0	0	0	0	0	0	0
vapC_2	0	0	0	0	0	0	0	0	0	0	0	0	0	0.00578035	0	0	0	0	0	0	0	0	0	0	0	0	0	0	0	0	0	0	0	0	0	0	0	0	0	0	0	0	0	0	0	0	0	0	0
vnfA	0	0	0	0	0	0	0	0	0	0	0	0	0	0	0	0	0	0.0117647	0	0	0	0	0	0	0.0117647	0	0	0	0	0	0	0	0	0	0	0	0	0	0	0	0	0	0	0	0.0564516	0	0	0	0
wzb	0	0	0	0	0	0	0	0	0	0	0	0	0	0	0	0	0	0	0	0	0.00746269	0	0	0	0	0	0	0	0	0	0.00328947	0	0	0.461957	0	0	0.271967	0	0	0	0	0	0.605263	0	0	0	0.980263	0.927632	0.00438596
ybbC_2	0	0	0	0	0	0	0	0	0	0	0	0	0	0	0	0	0	0	0	0	0	0	0	0	0	0	0	0	0	0	0	0	0	0	0	0	0	0	0	0	0	0	0	0	0	0	0	0	0
ybiT	0	0	0	0	0	0	0	0	0	0	0	0	0	0	0	0	0	0.00653595	0	0	0	0	0	0	0.00653595	0	0	0	0	0	0	0	0	0	0	0	0	0	0	0.0837004	0	0	0	0	0.0389105	0	0	0	0
ydhX_1	0	0	0	0	0	0	0	0	0	0	0	0	0	0	0	0	0	0	0	0	0	0	0	0	0	0.00497512	0.0634328	0	0	0	0.223108	0.207547	0	0.0037037	0	0.108949	0.00327869	0	0	0	0.237705	0.239837	0.00326797	0.185328	0.0191571	0.120438	0.00331126	0.00340136	0.0794393
ygiD	0	0	0	0	0	0	0	0	0	0	0	0	0	0	0	0	0	0	0	0	0	0.0440678	0.00325733	0	0	0	0	0	0	0	0	0	0	0	0.362832	0	0	0	0	0	0	0	0	0	0	0	0	0	0
yifK	0	0	0	0	0	0	0	0	0	0	0	0	0	0	0	0	0	0	0	0	0	0	0	0	0	0	0	0	0	0	0	0	0	0	0	0	0	0	0	0	0	0	0	0	0	0	0	0	0
yihR	0	0	0	0	0	0	0	0	0	0	0	0	0	0	0	0	0	0	0	0	0	0	0	0	0	0	0	0	0	0	0	0	0	0	0	0	0	0	0	0	0	0	0	0	0	0	0	0	0
yihS	0	0	0	0	0	0	0	0	0	0	0	0	0	0	0	0	0	0	0	0	0	0	0	0	0	0	0	0	0	0	0	0	0	0	0	0	0	0	0	0	0	0	0	0	0	0	0	0	0
yphF	0	0	0	0	0	0	0.0170213	0	0	0	0	0	0	0	0	0	0.00571429	0	0	0	0.325243	0	0	0.0179372	0	0	0	0	0	0	0	0	0	0.00369004	0	0	0.0371622	0	0	0	0	0	0	0	0	0	0.00330033	0.00338983	0
yraI	0	0	0	0	0	0	0.00995025	0	0	0	0	0	0	0	0	0	0	0	0	0	0	0.0149254	0.00369004	0	0	0	0	0	0	0	0	0.00454545	0	0	0.721519	0.00401606	0	0	0	0	0	0.00371747	0	0.00369004	0	0.00369004	0	0	0
ytbE	0	0	0	0	0	0	0	0	0	0	0	0	0	0	0	0	0	0.0287081	0	0	0	0	0	0	0.0287081	0	0	0	0	0	0	0	0	0	0	0	0	0.0172414	0	0	0	0	0	0	0	0	0	0	0
ylpA	0	0	0	0	0	0	0.0112994	0	0	0.00632911	0	0.0049505	0	0.00584795	0.00970874	0	0	0	0	0	0	0	0	0	0	0	0	0	0	0	0	0	0	0	0	0	0	0	0	0	0	0	0	0	0	0	0	0	0
treR	0	0	0	0	0	0	0	0	0	0	0	0	0	0	0	0	0	0	0	0	0	0	0	0	0	0.0049505	0.330233	0	0	0	0	0.168182	0	0	0	0.139442	0	0	0	0	0.202381	0.2	0	0.495146	0.00754717	0.974359	0	0	0
mhpE	0	0	0	0	0	0	0	0	0	0	0	0	0	0	0	0	0	0.0343643	0	0	0	0	0	0	0.0343643	0	0	0	0	0	0	0	0	0	0	0	0	0.0149254	0	0	0	0	0	0	0.0116732	0	0	0	0
cai	0	0	0	0	0	0	0	0	0	0.0138889	0	0.0106383	0	0.00632911	0	0.133333	0.131868	0	0	0	0	0	0	0	0	0	0	0	0	0	0	0	0	0	0	0	0	0	0	0	0	0	0	0	0	0	0	0	0
cmi	0	0	0	0	0	0	0	0	0	0.0218978	0	0.0165746	0	0.00657895	0	0.142857	0.141176	0	0	0	0	0	0	0	0	0	0	0	0	0	0	0	0	0	0	0	0	0	0	0	0	0	0	0	0	0	0	0	0
ybjI	0	0	0	0	0	0	0	0	0	0	0	0	0	0	0	0	0	0.00655738	0	0	0	0	0	0	0.00655738	0	0	0	0	0	0	0	0	0	0	0	0	0	0	0.206897	0	0	0	0	0.00757576	0	0	0	0
traD	0	0	0	0	0	0	0.010989	0	0	0.00613497	0	0.00483092	0	0.00568182	0.00925926	0	0	0	0	0	0	0	0	0	0	0	0	0	0	0	0	0	0	0	0	0	0	0	0	0	0	0	0	0	0	0	0	0	0
traI	0	0	0	0	0	0	0.010989	0	0	0.00613497	0	0.00483092	0	0.00568182	0.00925926	0	0	0	0	0	0.00460829	0	0	0	0	0	0	0	0	0	0	0	0	0	0	0	0	0	0	0	0	0	0	0	0	0	0	0	0
traM	0	0	0	0	0	0	0.010929	0	0	0.00609756	0	0.00480769	0	0.00564972	0.00917431	0	0	0	0	0	0	0	0	0	0	0	0	0	0	0	0	0	0	0	0	0	0	0	0	0	0	0	0	0	0	0	0	0	0
dcm_2	0	0.0112994	0	0	0	0	0	0	0	0	0	0	0	0	0	0	0	0	0	0	0	0	0	0	0	0	0	0	0	0	0	0	0	0	0	0	0	0	0	0	0	0	0	0	0	0	0	0	0
patZ	0	0	0	0	0	0	0.0170213	0	0	0	0	0	0	0	0	0	0	0	0	0	0.275701	0	0	0.0133929	0	0	0	0	0	0	0	0	0	0	0	0	0.0267559	0	0	0	0	0	0	0	0	0	0	0	0
sopB	0	0	0	0	0	0	0	0	0	0.00613497	0	0.00483092	0	0.00568182	0.00925926	0	0	0	0	0	0	0	0	0	0	0	0	0	0	0	0	0	0	0	0	0	0	0	0	0	0	0	0	0	0	0	0	0	0
finO	0	0	0	0	0	0	0.0103627	0	0	0.00574713	0	0.00458716	0	0.00534759	0.00840336	0	0	0	0	0	0	0	0	0	0	0	0	0	0	0	0	0	0	0	0	0	0	0	0	0	0	0	0	0	0	0	0	0	0
flmC	0	0	0	0	0	0	0.0103627	0	0	0.00574713	0	0.00458716	0	0.00534759	0.00840336	0	0	0	0	0	0	0	0	0	0	0	0	0	0	0	0	0	0	0	0	0	0	0	0	0	0	0	0	0	0	0	0	0	0
der_2	0	0	0	0.0342466	0	0	0.00632911	0	0	0	0	0	0	0	0	0	0.0105263	0	0	0	0.0320856	0	0	0.00684932	0	0	0	0	0	0	0	0	0	0	0	0	0	0	0	0	0	0	0.00440529	0	0	0	0.0044843	0.00465116	0
yehL	0	0	0	0	0	0	0	0	0	0	0	0	0	0	0	0	0	0	0	0	0.00784314	0	0	0	0	0	0	0	0	0	0.00343643	0	0	0.414365	0	0	0.515625	0	0	0	0	0	0.264069	0	0	0	0.411765	0.428571	0.00465116
moeA	0	0	0	0	0	0	0	0	0	0	0	0	0	0	0	0	0	0.00653595	0	0	0	0	0	0	0.00653595	0	0	0	0	0	0	0	0	0	0	0	0	0	0	0.2	0	0	0	0	0.00754717	0	0	0	0
yfeZ	0	0	0	0	0	0	0.0170213	0	0	0	0	0	0	0	0	0	0	0	0	0	0.371859	0	0	0.0133929	0	0	0	0	0	0	0	0	0	0.00369004	0	0	0.040678	0	0	0	0	0	0.00325733	0	0	0	0.00662252	0.00680272	0
yohD	0	0	0	0	0	0	0	0	0	0	0	0	0	0	0	0	0	0	0	0	0.0111111	0	0	0	0	0	0	0	0	0	0.00325733	0	0	0.373737	0	0	0.550505	0	0	0	0	0	0.241935	0	0	0	0.369369	0.383178	0.004329
traV	0	0	0	0	0	0	0.0108108	0	0	0.0060241	0	0.0047619	0	0.00558659	0.00900901	0	0	0	0	0	0	0	0	0	0	0	0	0	0	0	0	0	0	0	0	0	0	0	0	0	0	0	0	0	0	0	0	0	0
qseF	0	0	0	0	0	0	0.0170213	0	0	0	0	0	0	0	0	0	0.00571429	0	0	0	0.325243	0	0	0.0179372	0	0	0	0	0	0	0	0	0	0.00369004	0	0	0.0371622	0	0	0	0	0	0	0	0	0	0.00330033	0.00338983	0
mntB_1	0	0	0	0	0	0	0	0	0	0	0	0	0	0	0	0	0	0	0	0	0	0	0	0	0	0	0	0	0	0	0	0	0	0	0	0	0	0	0.00591716	0	0	0	0	0	0	0	0	0	0
mntB_2	0	0	0	0	0	0	0	0	0	0	0	0	0	0	0	0	0	0	0	0	0	0	0	0	0	0	0	0	0	0	0	0	0	0	0	0	0	0	0.00591716	0	0	0	0	0	0	0	0	0	0
mntB_3	0	0	0	0	0	0	0	0	0	0	0	0	0	0	0	0	0	0	0	0	0	0	0	0	0	0	0	0	0	0	0	0	0	0	0	0	0	0	0.00591716	0	0	0	0	0	0	0	0	0	0
papC_2	0	0	0	0	0	0	0	0	0	0	0	0	0	0	0	0	0	0.0133333	0	0	0	0.0375427	0.00330033	0	0.0133333	0.00505051	0.0722433	0	0	0	0	0.00396825	0	0.0190114	0.101449	0.00355872	0.0557491	0	0	0	0.0033557	0.00332226	0.0201342	0.0704225	0.00766284	0.0446735	0.0204082	0.020979	0
ssb_3	0	0	0	0	0	0	0.00549451	0	0	0	0	0	0	0	0	0	0	0	0	0	0	0	0	0.0301205	0	0.0137931	0	0	0	0	0	0	0	0	0	0	0	0	0	0	0	0	0	0	0	0	0	0	0
yedJ	0	0	0	0	0	0	0	0	0	0	0	0	0	0	0	0	0	0	0	0	0	0	0	0.00442478	0	0	0	0	0	0	0.0807018	0	0	0.0342205	0	0	0.0371622	0	0	0	0	0	0.0440678	0	0.0037594	0	0.0410959	0.0459364	0.0265487
alx_2	0	0	0	0	0	0	0.013986	0	0	0	0	0	0	0	0	0	0	0	0	0	0	0	0	0	0	0	0	0	0	0	0	0	0	0	0	0	0	0	0	0	0	0	0	0	0	0	0	0	0
repB_1	0	0	0	0	0	0	0.0972222	0	0	0	0	0	0	0.0202703	0	0	0	0	0	0	0	0	0	0.177419	0	0	0	0	0	0	0	0	0	0	0	0	0	0	0.023622	0	0	0	0	0	0	0	0	0	0
traQ	0	0	0	0	0	0	0.0111111	0	0	0.00621118	0	0.00487805	0	0.00574713	0.00943396	0	0	0	0	0	0	0	0	0	0	0	0	0	0	0	0	0	0	0	0	0	0	0	0	0	0	0	0	0	0	0	0	0	0
yciC	0	0	0	0	0	0	0	0	0	0	0	0	0	0.166667	0	0	0	0	0	0	0	0	0	0	0	0	0	0	0	0	0	0	0	0	0	0	0	0.0447761	0.0852713	0	0	0	0	0	0	0	0	0	0
holD	0	0	0	0	0	0	0	0	0	0	0	0	0	0	0	0	0	0	0	0	0	0	0	0	0	0.0049505	0.0141844	0	0	0	0	0.0489796	0	0	0	0.0362319	0	0	0	0	0.0412371	0.0408163	0	0.111913	0.00754717	0.115942	0	0	0.004329
tnpR	0	0	0	0	0	0	0.00625	0.00625	0.037037	0.0367647	0	0.0277778	0	0	0	0	0	0	0	0	0	0	0	0	0	0	0	0	0	0	0	0	0	0	0	0	0	0	0	0	0	0	0	0	0	0	0	0	0
cma	0	0	0	0	0	0	0	0	0	0.0145985	0	0.0110497	0	0.00662252	0	0.144578	0.142857	0	0	0	0	0	0	0	0	0	0	0	0	0	0	0	0	0	0	0	0	0	0	0	0	0	0	0	0	0	0	0	0
traC_1	0	0	0	0	0	0	0.012987	0	0	0	0	0	0	0	0	0	0	0	0	0	0	0	0	0	0	0	0	0	0	0	0	0	0	0	0	0	0	0	0	0	0	0	0.00446429	0	0.00546448	0.00446429	0	0	0
traC_2	0	0	0	0	0	0	0.012987	0	0	0	0	0	0	0	0	0	0	0	0	0	0	0	0	0	0	0	0	0	0	0	0	0	0	0	0	0	0	0	0	0	0	0	0	0.00446429	0	0	0	0	0
higB-1	0	0	0	0	0	0	0.0136054	0	0	0	0	0	0	0	0	0	0	0.0331754	0	0	0	0	0	0	0.0331754	0	0	0	0	0	0	0	0	0	0	0	0	0	0	0	0	0	0	0	0	0	0	0	0
traS	0	0	0	0	0	0	0	0	0	0.00769231	0	0.00574713	0	0	0.0133333	0	0	0	0	0	0	0	0	0	0	0	0	0	0	0	0	0	0	0	0	0	0	0	0	0	0	0	0	0	0	0	0	0	0
stiP	0	0	0	0	0	0	0.013986	0	0	0	0	0	0	0	0	0	0	0	0	0	0	0	0	0	0	0	0	0	0	0	0	0	0	0	0	0	0	0	0	0	0	0	0	0	0	0	0	0	0
hcaB_2	0	0.0365854	0.152381	0	0	0	0	0	0	0.00675676	0	0.00520833	0	0	0	0	0	0	0	0	0	0	0	0	0	0	0	0	0	0	0	0	0	0	0	0	0	0	0	0	0	0	0	0	0	0	0	0	0
yehX	0	0	0	0	0	0	0	0	0	0	0	0	0	0	0	0	0	0	0	0	0.0111111	0	0	0	0	0	0	0	0	0	0.00325733	0	0	0.380711	0	0	0.550505	0	0	0	0	0	0.241935	0	0	0	0.375566	0.389671	0.004329
yjgH	0	0	0	0	0	0	0	0	0	0	0	0	0	0	0	0	0	0	0	0	0	0	0	0	0	0.00510204	0.278539	0	0	0	0	0.162037	0	0	0	0.133603	0	0	0	0	0.197581	0.195219	0	0.480392	0.00772201	0.8875	0	0	0
[truncated: 312 more columns]
