# Supplementary material for: Whole-genome sequencing and gene sharing network analysis powered by machine learning identifies antibiotic resistance sharing between animals, humans and environment in livestock farming
Source: PLoS Comput Biol. 2022 Mar 25;18(3):e1010018. doi: 10.1371/journal.pcbi.1010018 (PMC8986120; doi:10.1371/journal.pcbi.1010018)
Supplement: S3 Table — For each antibiotic, a sheet showing the frequencies of each gene in each sample are shown. (XLSX) [file pcbi.1010018.s010.xlsx]

## Sheet: Selected Genes
Genes	Function	AMR Database	Accession Number	Virulence	AMC	AMP	AMS	AZM	CAZ	CFX	CHL	CFZ	CIP	CTX	DOX	FEP	GEN	KAN	LEV	MIN	NAL	STR	SUL	SXT	TET	Number of Models
abaF_1	Fosfomycin resistance protein AbaF				0	0	0	0	1	0	0	0	0	0	0	0	0	0	0	0	0	0	0	0	0	1
accA	Acetyl-coenzyme A carboxylase carboxyl transferase subunit alpha				0	0	0	0	1	0	0	0	0	0	0	0	0	0	0	0	0	0	0	0	0	1
acnA	Aconitate hydratase A				0	0	0	0	1	0	0	0	0	0	0	0	0	0	0	0	0	0	0	0	0	1
acnB	Aconitate hydratase B	MutationDB (SNP)			0	0	0	1	0	0	0	0	0	0	0	0	0	0	0	0	0	0	0	0	0	1
alaA	Glutamate-pyruvate aminotransferase AlaA				0	0	0	0	0	1	0	0	0	0	0	0	0	0	0	0	0	0	0	0	0	1
alaC	Glutamate-pyruvate aminotransferase AlaC	MutationDB (SNP)			1	0	0	0	0	0	0	0	0	0	0	0	0	0	0	0	0	0	0	0	0	1
alsT	Amino-acid carrier protein AlsT				0	0	0	0	1	0	0	0	0	0	0	0	0	0	0	0	0	0	0	0	0	1
alx_2	Putative membrane-bound redox modulator Alx				0	0	1	0	0	0	0	0	0	0	0	0	0	0	0	0	0	1	0	0	0	2
ampG	Anhydromuropeptide permease	MutationDB (SNP)			0	0	0	0	0	1	0	0	0	0	0	0	0	0	0	0	0	0	0	0	0	1
ampH	D-alanyl-D-alanine-carboxypeptidase/endopeptidase AmpH	CARD (Escherichia_coli_ampH, 99% identity) MutationDB (Deletion) ARG-Annot ((Bla)ampH_Ecoli, 99% identity)	CARD: AP012030.1:395554-396712,ARG-ANNOT: AP012030:395554-396711		0	0	0	0	1	0	0	0	0	0	0	0	0	0	0	0	0	0	0	0	0	1
amyA	Cytoplasmic alpha-amylase				0	0	0	0	1	0	0	0	0	0	0	0	0	0	0	0	0	0	0	0	0	1
ant1	Streptomycin 3''-adenylyltransferase	CARD (aadA2, 100% identity) ResFinder (aadA2_1, 100% identity) ARG-Annot ((AGly)aadA2, 100% identity) AMRFinder (aadA1)	CARD: AF156486:5013-5793,ResFinder: NC_010870,ARG-ANNOT: X68227:66-945,AMRFinder: WP_000503573.1		0	1	1	1	0	0	0	1	0	1	0	1	1	0	1	0	0	0	0	0	0	8
ant1_1	Streptomycin 3''-adenylyltransferase	CARD (aadA2, 100% identity) ResFinder (aadA2_2, 100% identity) ARG-Annot ((AGly)aadA2, 100% identity) AMRFinder (aadA2)	CARD: AF156486:5013-5793,ResFinder: JQ364967,ARG-ANNOT: X68227:66-945,AMRFinder: WP_001206315.1		0	0	0	0	0	1	0	0	0	0	0	0	0	0	0	0	0	0	0	0	0	1
araH	L-arabinose transport system permease protein AraH				0	0	0	0	0	1	0	0	0	0	0	0	1	0	0	0	0	0	0	0	0	2
argA	Amino-acid acetyltransferase				0	0	0	0	0	0	0	0	0	0	0	0	0	0	0	0	1	0	0	0	0	1
argF	Ornithine carbamoyltransferase				0	0	0	0	0	1	0	0	0	0	0	0	0	0	0	0	0	0	0	0	0	1
argH	Argininosuccinate lyase				0	0	0	0	0	1	0	0	0	0	0	0	0	0	0	0	0	0	0	0	0	1
argO	Arginine exporter protein ArgO				0	0	0	0	1	0	0	0	0	0	0	0	0	0	0	0	1	0	0	0	0	2
aroD	3-dehydroquinate dehydratase	MutationDB (SNP)			0	0	0	0	0	0	0	0	0	0	0	0	0	0	0	0	1	0	0	0	0	1
arsA	Arsenical pump-driving ATPase				0	1	0	0	0	0	0	1	0	0	1	0	0	0	0	0	0	0	0	1	1	5
arsB_2	Arsenical pump membrane protein				0	1	0	0	1	0	0	0	0	0	0	0	0	0	0	0	0	0	0	0	1	3
arsC_2	Arsenate reductase				0	0	0	0	0	0	0	0	0	0	0	0	0	0	0	0	0	0	0	0	1	1
arsD	Arsenical resistance operon trans-acting repressor ArsD				0	1	0	0	0	0	0	0	0	0	0	0	0	0	0	0	0	0	0	0	0	1
artM_2	Arginine ABC transporter permease protein ArtM				0	0	0	0	0	0	0	0	0	0	1	0	0	0	0	0	0	0	0	0	0	1
bcr_2	Bicyclomycin resistance protein	CARD (floR, 100% identity) ResFinder (floR_2, 98% identity) ARG-Annot ((Phe)floR, 100% identity) AMRFinder (floR)	CARD: AF231986:3308-4523,ResFinder: AF118107,ARG-ANNOT: AKLJ01000508:383-1597,AMRFinder: WP_000214121.1		0	0	1	0	1	1	1	1	1	0	0	1	0	1	1	0	1	1	0	0	0	11
bcsZ	Endoglucanase				0	0	0	0	1	0	0	0	0	0	0	0	0	0	0	0	0	0	0	0	0	1
bdcA	Cyclic-di-GMP-binding biofilm dispersal mediator protein				0	0	0	0	0	0	0	0	0	0	0	0	0	0	1	0	0	0	0	0	0	1
bepA	Beta-barrel assembly-enhancing protease				0	0	0	0	0	0	0	0	1	0	0	0	0	0	0	0	0	0	0	0	0	1
bglH_3	Cryptic outer membrane porin BglH				0	0	0	0	1	0	0	0	0	0	0	0	0	0	0	0	0	0	0	0	0	1
bioA	Adenosylmethionine-8-amino-7-oxononanoate aminotransferase				0	0	0	0	1	0	0	0	0	0	0	0	0	0	0	0	0	0	0	0	0	1
bioF_2	8-amino-7-oxononanoate synthase				0	0	0	0	0	0	0	0	0	0	1	0	0	0	0	0	0	0	0	0	0	1
bla_1	Beta-lactamase CTX-M-1	CARD (CTX-M-55, 100% identity) ResFinder (blaCTX-M-55_1, 100% identity) ARG-Annot ((Bla)blaCTX-M-55, 100% identity) AMRFinder (blaCTX-M-27)	CARD: DQ885477:1-877,ResFinder: DQ810789,ARG-ANNOT: HM748991:321-1196,AMRFinder: WP_032277257.1		0	0	0	1	1	0	1	0	1	1	0	1	0	1	0	0	0	0	0	0	0	7
bla_2	Beta-lactamase OXA-10	CARD (OXA-10, 100% identity) ResFinder (blaOXA-10_1, 100% identity) ARG-Annot ((Bla)blaOXA-10, 100% identity) AMRFinder (blaTEM-1)	CARD: AF205943:7512-8313,ResFinder: J03427,ARG-ANNOT: HQ386834:1465-2265,AMRFinder: WP_000027057.1		0	0	1	0	1	0	0	0	0	1	0	0	0	1	0	0	0	0	0	0	0	4
bla_3	Beta-lactamase TEM	CARD (TEM-1, 100% identity) ResFinder (blaTEM-1B_1, 100% identity) ARG-Annot ((Bla)blaTEM-105, 100% identity) AMRFinder (blaTEM-1)	CARD: AL513383:161911-162772,ResFinder: AY458016,ARG-ANNOT: AF516720:215-1075,AMRFinder: WP_000027057.1		1	0	0	0	0	0	0	0	0	0	0	0	1	1	0	0	0	0	0	0	0	3
blc_1	Outer membrane lipoprotein Blc	MutationDB (SNP)			0	0	0	0	0	1	0	0	0	0	0	0	0	0	0	0	0	0	0	0	0	1
caeA	Carboxylesterase A				0	0	0	0	0	1	0	0	0	0	0	0	0	0	0	0	0	0	0	0	0	1
cai	Colicin-A immunity protein				0	0	0	1	0	0	0	0	1	0	0	1	0	1	0	0	0	0	0	0	0	4
carB	Carbamoyl-phosphate synthase large chain	MutationDB (SNP)			0	0	0	0	0	1	0	0	0	0	0	0	0	0	0	0	0	0	0	0	0	1
casC	CRISPR system Cascade subunit CasC				0	0	0	0	1	0	0	0	0	0	0	0	0	0	0	0	0	0	0	0	0	1
ccdB	Toxin CcdB				0	0	0	0	0	1	0	0	0	0	0	0	0	0	0	0	0	0	0	0	0	1
cdaR	Carbohydrate diacid regulator				0	0	0	0	0	0	0	0	0	0	0	0	0	0	0	0	1	0	0	0	0	1
cdgI_2	putative diguanylate cyclase CdgI				0	0	0	0	1	0	0	0	0	0	0	0	0	0	0	0	0	0	0	0	0	1
cdiA	tRNA nuclease CdiA				0	0	0	0	0	1	0	0	0	0	0	0	0	0	0	0	0	0	0	0	0	1
chaC	Glutathione-specific gamma-glutamylcyclotransferase				0	0	0	0	1	0	0	0	0	0	0	0	0	0	0	0	0	0	0	0	0	1
cia	Colicin-Ia				0	0	0	0	0	1	0	0	0	0	0	0	0	0	0	0	0	0	0	0	0	1
clpC	ATP-dependent Clp protease ATP-binding subunit ClpC				0	0	0	0	0	0	0	0	0	0	0	0	0	0	0	0	0	0	0	0	1	1
clpV1	Protein ClpV1			clpV/tssH: YP_309261	1	0	0	0	0	0	0	0	0	0	0	0	0	0	0	0	0	0	0	0	0	1
cma	Colicin-M				0	0	0	1	0	0	0	0	0	0	0	0	0	0	1	0	1	0	0	0	0	3
cmi	Colicin-M immunity protein				0	0	0	0	0	0	0	0	0	0	0	0	0	1	0	0	1	0	0	0	0	2
coaA_1	Pantothenate kinase				1	0	0	0	0	0	1	0	0	0	0	0	0	0	0	0	0	0	0	0	0	2
cobC	Adenosylcobalamin/alpha-ribazole phosphatase				0	0	0	0	0	0	0	0	0	0	0	0	0	0	0	0	0	0	0	1	0	1
cobS	Adenosylcobinamide-GDP ribazoletransferase				0	0	0	0	0	0	0	0	0	0	0	0	0	0	0	0	0	1	0	0	0	1
cobT	Nicotinate-nucleotide--dimethylbenzimidazole phosphoribosyltransferase				1	0	0	0	0	0	0	0	0	0	0	0	0	0	0	0	0	0	0	0	0	1
codB_2	Cytosine permease				0	0	0	0	1	0	0	0	0	0	0	0	0	0	0	0	0	0	0	0	0	1
copB	Copper resistance protein B				0	0	0	0	1	0	0	0	0	0	0	0	0	0	0	0	0	0	0	0	0	1
crfC	Clamp-binding protein CrfC				0	0	0	0	1	0	0	0	0	0	0	0	0	0	0	0	0	0	0	0	0	1
cueO	Blue copper oxidase CueO	MutationDB (SNP)			0	0	0	0	1	0	0	0	0	0	0	0	0	0	0	0	0	0	0	0	0	1
cusA_1	Cation efflux system protein CusA				0	0	0	0	1	0	0	0	0	0	0	0	0	0	0	0	0	0	0	0	0	1
cusF_2	Cation efflux system protein CusF				0	0	0	0	0	0	0	0	0	0	0	1	0	0	0	0	0	0	0	0	0	1
cysI	Sulfite reductase [NADPH] hemoprotein beta-component				0	0	0	0	1	0	0	0	0	0	0	0	0	0	0	0	0	0	0	0	0	1
dapE	Succinyl-diaminopimelate desuccinylase				0	0	0	0	0	0	0	0	0	0	0	0	0	0	0	0	0	1	0	0	0	1
dcm_2	DNA-cytosine methyltransferase				0	0	0	0	0	1	1	1	0	1	0	0	1	1	0	0	0	0	1	0	0	7
dctD	C4-dicarboxylate transport transcriptional regulatory protein DctD				1	0	0	0	0	0	0	0	0	0	0	0	0	0	0	0	0	0	0	0	0	1
der_2	GTPase Der				0	0	0	0	0	0	0	0	0	0	0	0	0	1	0	0	0	0	0	0	0	1
dgaF	2-dehydro-3-deoxy-phosphogluconate aldolase				0	0	0	0	0	1	0	0	0	0	0	0	0	0	0	0	0	0	0	0	0	1
dgcT	putative diguanylate cyclase DgcT				0	0	0	0	0	1	0	0	0	0	0	0	0	0	0	0	0	0	0	0	0	1
dgoK1	putative 2-dehydro-3-deoxygalactonokinase DgoK1				0	0	0	0	0	0	0	1	0	0	0	0	0	0	0	0	0	0	0	0	0	1
dnaJ_2	Chaperone protein DnaJ				0	0	0	0	0	1	0	0	0	0	0	0	0	0	0	0	0	0	0	0	0	1
dosP	Oxygen sensor protein DosP	MutationDB (SNP)			0	0	0	0	1	0	0	0	0	0	0	0	0	0	0	0	0	0	0	0	0	1
dsbC_2	Thiol:disulfide interchange protein DsbC				0	0	0	0	0	0	0	0	0	1	0	0	0	1	1	0	0	0	0	0	0	3
dtpB	Dipeptide and tripeptide permease B				0	0	0	0	1	0	0	0	0	0	0	0	0	0	0	0	0	0	0	0	0	1
ecoRIIR	Type-2 restriction enzyme EcoRII				0	0	0	0	0	1	0	0	0	0	0	0	0	0	0	1	0	0	0	0	0	2
ecpD	Fimbria adhesin EcpD			yagW/ecpD: NP_286007	0	0	0	0	0	0	0	0	0	0	0	1	0	0	0	0	0	0	0	0	0	1
efeO	Iron uptake system component EfeO				0	0	0	0	0	0	0	0	0	0	0	0	0	0	0	1	0	0	0	0	0	1
ehaG	Autotransporter adhesin EhaG				0	0	0	0	0	1	0	0	0	0	0	0	0	0	0	0	0	0	0	1	0	2
elfC	putative outer membrane usher protein ElfC				0	0	0	0	1	0	0	0	0	0	0	0	0	0	0	0	0	0	0	0	0	1
elmGT	Elloramycin glycosyltransferase ElmGT			iroB: NP_753168	1	0	1	0	1	0	0	0	0	0	0	0	0	0	0	0	0	0	0	0	0	3
epsE	Type II secretion system protein E				0	0	0	0	0	1	0	0	0	0	0	0	0	0	0	0	0	0	0	0	0	1
epsF	Type II secretion system protein F				0	0	0	0	0	0	0	0	0	0	0	0	0	0	0	1	0	0	0	0	0	1
epsH	Type II secretion system protein H			gspH: YP_404604	0	0	0	0	0	0	0	0	0	0	0	0	0	0	0	0	0	0	1	0	0	1
erfK	putative L%2CD-transpeptidase ErfK/SrfK				1	0	0	0	1	0	0	0	0	0	0	0	0	0	0	0	0	0	0	1	0	3
etk	Tyrosine-protein kinase etk				0	0	0	0	0	0	0	0	0	0	0	0	0	0	0	0	0	0	0	0	1	1
exuT_1	Hexuronate transporter				0	0	0	0	0	0	0	0	0	0	0	1	0	0	0	0	0	0	0	0	0	1
exuT_2	Hexuronate transporter				0	0	0	0	0	0	0	0	0	0	0	1	0	0	0	0	0	0	0	0	0	1
fadA	3-ketoacyl-CoA thiolase FadA				0	0	0	0	1	0	0	0	0	0	0	0	0	0	0	0	0	0	0	0	0	1
fadJ	Fatty acid oxidation complex subunit alpha	MutationDB (SNP)			0	0	0	0	0	0	0	0	0	0	0	0	0	0	0	0	1	0	0	0	0	1
fdrA_1	Protein FdrA				0	0	0	0	0	1	0	0	0	0	0	0	0	0	0	0	0	0	0	0	0	1
fes_2	Enterochelin esterase			iroD: NP_753166	1	0	1	0	0	0	0	0	0	0	0	0	0	0	0	0	0	0	0	1	0	3
fic	putative protein adenylyltransferase Fic				0	0	0	0	0	0	0	0	0	0	0	0	0	0	0	0	1	0	0	0	0	1
fimD_1	Outer membrane usher protein FimD			fimD: NP_757244	0	0	0	0	1	0	0	0	0	0	0	0	0	0	0	0	0	0	0	0	0	1
finO	Fertility inhibition protein				0	0	0	0	0	0	1	0	1	0	0	1	0	0	0	0	1	0	0	0	0	4
fixB_1	Protein FixB				0	0	0	0	1	0	0	0	0	0	0	0	0	0	0	0	0	0	0	0	0	1
flgF_2	Flagellar basal-body rod protein FlgF				0	0	0	0	0	1	0	0	0	0	0	0	0	0	0	0	0	0	0	0	0	1
flgH_2	Flagellar L-ring protein				0	0	0	0	0	1	0	0	0	0	0	0	0	0	0	0	0	0	0	0	0	1
flhA_2	Flagellar biosynthesis protein FlhA				0	0	0	1	0	0	0	0	0	0	0	0	0	0	0	0	0	0	0	0	0	1
fliG	Flagellar motor switch protein FliG				0	0	0	0	0	0	0	0	0	0	1	0	0	0	0	0	0	0	0	0	0	1
flmC	Protein FlmC				0	0	0	1	0	0	0	0	0	0	0	0	0	0	0	0	0	0	1	0	0	2
flu	Antigen 43	MutationDB (SNP)			1	0	0	0	1	0	0	0	0	0	0	0	0	0	0	0	0	0	0	0	0	2
folP_2	Dihydropteroate synthase	CARD (sul3, 100% identity) MutationDB (SNP) ResFinder (sul3_2, 100% identity) ARG-Annot ((Sul)sul3, 100% identity) AMRFinder (sul3)	CARD: FJ196385:8532-9324,ResFinder: AJ459418,ARG-ANNOT: HQ875016:7396-8187,AMRFinder: WP_000034420.1		0	0	0	0	0	0	0	0	0	0	1	0	0	0	0	0	0	0	1	1	1	4
fruB	Multiphosphoryl transfer protein				0	0	0	0	0	0	0	0	0	0	0	0	0	0	1	0	0	0	0	0	0	1
fryC	Fructose-like permease IIC component 1				0	0	0	0	0	0	0	0	1	0	0	0	0	0	0	0	0	0	0	0	0	1
ftsK	DNA translocase FtsK	MutationDB (SNP)			0	0	0	0	0	0	0	0	0	1	0	0	0	0	0	0	0	0	0	0	0	1
fucP_2	L-fucose-proton symporter				0	0	0	0	0	1	0	0	0	0	0	0	0	0	0	0	0	0	0	0	0	1
fumC	Fumarate hydratase class II	MutationDB (SNP)			0	0	0	0	0	0	0	0	0	0	0	0	0	0	0	0	1	0	0	0	0	1
garK	Glycerate 2-kinase				0	0	0	0	0	0	0	0	0	0	0	0	0	0	0	0	1	0	0	0	0	1
gatC	PTS system galactitol-specific EIIC component				0	0	0	0	0	0	0	0	0	0	0	0	0	0	0	0	1	0	0	0	0	1
ghrA	Glyoxylate/hydroxypyruvate reductase A				0	0	0	0	0	0	0	0	1	0	0	0	0	0	0	0	0	0	0	0	0	1
glnE	Bifunctional glutamine synthetase adenylyltransferase/adenylyl-removing enzyme				0	0	0	0	1	0	0	0	0	0	0	0	0	0	0	0	0	0	0	0	0	1
glnG	DNA-binding transcriptional regulator NtrC	MutationDB (SNP)			0	0	0	0	0	0	0	0	0	0	0	0	0	0	0	0	1	0	0	0	0	1
glpX	Fructose-1%2C6-bisphosphatase 1 class 2				1	0	0	0	0	0	0	0	0	0	0	0	0	0	0	0	0	0	0	0	0	1
glrK	Sensor histidine kinase GlrK				0	0	0	0	0	0	0	0	0	0	0	0	0	0	0	0	0	0	0	0	1	1
gltK	Glutamate/aspartate import permease protein GltK				0	0	0	0	0	0	0	0	0	0	0	0	0	0	0	0	0	0	0	1	0	1
gmd	GDP-mannose 4%2C6-dehydratase	MutationDB (SNP)			0	1	0	0	0	0	0	0	0	0	0	0	0	0	0	0	0	0	0	0	0	1
gmm	GDP-mannose mannosyl hydrolase				0	0	0	0	1	0	0	0	0	0	0	0	0	0	0	0	0	0	0	0	0	1
gnd	6-phosphogluconate dehydrogenase%2C decarboxylating			gnd: YP_002920353	0	0	0	0	0	0	0	0	0	0	0	0	0	0	0	0	0	0	0	1	0	1
gnu	N-acetyl-alpha-D-glucosaminyl-diphospho-ditrans%2Coctacis-undecaprenol 4-epimerase				1	0	0	0	0	0	0	0	0	0	0	0	0	0	0	1	0	0	0	0	0	2
gph	Phosphoglycolate phosphatase				0	0	0	0	0	1	0	0	0	0	0	0	0	0	0	0	0	0	0	0	0	1
gspA_1	General stress protein A				0	0	0	0	1	0	0	0	0	0	0	0	0	0	0	0	0	0	0	0	0	1
gspA_2	General stress protein A				0	0	0	0	1	0	0	0	0	0	0	0	0	0	0	0	0	0	0	0	0	1
gutB	Sorbitol dehydrogenase				0	0	0	0	0	0	0	0	0	0	0	0	0	0	1	0	0	0	0	0	0	1
gyrA	DNA gyrase subunit A	MutationDB (SNP) AMRFinder (gyrA_D87N)	AMRFinder: WP_001281243.1		0	0	0	0	0	0	0	0	1	0	0	0	0	0	0	0	1	0	0	0	0	2
hcaB_2	3-phenylpropionate-dihydrodiol/cinnamic acid-dihydrodiol dehydrogenase				0	0	1	1	0	0	0	1	0	0	0	0	0	1	0	0	0	0	1	0	0	5
hchA	Protein/nucleic acid deglycase 1				0	0	0	0	0	0	0	0	0	0	0	0	0	0	0	0	0	0	1	0	0	1
hdfR_3	HTH-type transcriptional regulator HdfR				0	0	1	1	0	0	1	0	0	0	0	0	0	1	0	0	0	1	0	1	1	7
hemC	Porphobilinogen deaminase				0	0	0	0	0	1	0	0	0	0	0	0	0	0	0	0	0	0	0	0	0	1
hha_2	Hemolysin expression-modulating protein Hha				0	0	1	0	0	0	0	0	0	0	0	0	0	0	0	0	0	0	0	0	0	1
higB-1	Toxin HigB-1				0	0	0	0	0	0	0	0	0	0	0	0	0	1	0	0	0	0	0	0	0	1
hin_1	DNA-invertase hin				0	0	0	0	0	1	0	0	0	0	0	0	0	0	0	0	0	0	0	0	0	1
hipA_1	Serine/threonine-protein kinase toxin HipA				0	0	0	0	0	0	0	0	0	0	0	0	1	0	0	0	0	0	0	0	0	1
hisB	Histidine biosynthesis bifunctional protein HisB				0	0	0	0	0	1	0	0	0	0	0	0	0	0	0	0	0	0	0	0	0	1
hisD	Histidinol dehydrogenase				1	0	0	0	0	0	0	0	0	0	0	0	0	0	0	0	0	0	0	0	0	1
hisF	Imidazole glycerol phosphate synthase subunit HisF	MutationDB (SNP)			0	0	0	0	1	1	0	0	0	0	0	0	0	0	0	0	0	0	0	0	0	2
hisI	Histidine biosynthesis bifunctional protein HisIE				0	0	0	0	1	0	0	0	0	0	0	0	0	0	0	0	0	0	0	0	0	1
holD	DNA polymerase III subunit psi				0	0	0	0	0	0	0	0	1	0	0	0	0	0	0	1	0	0	0	0	0	2
hph	Hygromycin-B 4-O-kinase	CARD (APH(4)-Ia, 100% identity) ResFinder (aph(4)-Ia_1, 100% identity) ARG-Annot ((AGly)aph4-Ia, 100% identity) AMRFinder (aph(4)-Ia)	CARD: V01499:231-1257,ResFinder: V01499,ARG-ANNOT: V01499:231-1256,AMRFinder: WP_000742814.1		0	0	1	0	0	0	0	0	0	1	0	1	1	1	0	0	0	1	0	1	0	7
hprS	Sensor histidine kinase HprS				0	0	0	0	0	0	0	0	0	0	0	0	0	0	1	0	0	0	1	1	0	3
hsdR	Type I restriction enzyme EcoR124II R protein				0	0	0	0	0	1	0	0	0	0	0	0	0	0	0	0	0	0	0	0	0	1
hspA	Spore protein SP21				0	1	0	0	0	0	0	0	0	0	0	0	0	0	0	0	0	0	0	0	0	1
htpX_2	Protease HtpX				0	1	0	0	0	0	0	0	0	0	0	0	0	0	0	0	0	0	0	0	1	2
hycG_1	Formate hydrogenlyase subunit 7				0	0	0	0	0	1	0	0	0	0	0	0	0	0	0	0	0	0	0	0	0	1
hyfE	Hydrogenase-4 component E				0	0	0	0	0	0	0	0	0	0	0	0	0	0	0	1	0	0	0	0	0	1
hyi	Hydroxypyruvate isomerase				0	0	0	0	0	1	0	0	0	0	0	0	0	0	0	0	0	0	0	0	0	1
ilvC	Ketol-acid reductoisomerase (NADP(+))				0	0	0	0	1	0	0	0	0	0	0	0	0	0	0	0	0	0	0	0	0	1
intA_1	Prophage integrase IntA				0	0	0	0	1	0	0	0	0	0	0	0	0	0	0	0	0	0	0	0	0	1
intA_2	Prophage integrase IntA				0	0	0	0	0	1	0	0	0	0	0	0	0	0	0	0	0	0	0	0	0	1
intS_1	Prophage integrase IntS	MutationDB (SNP)			0	0	0	0	0	1	0	0	0	0	0	0	0	0	0	0	0	0	0	0	0	1
iucB	N(6)-hydroxylysine O-acetyltransferase			iucB: NP_755501	0	0	0	0	0	0	0	1	0	0	0	0	0	0	0	0	0	0	0	0	0	1
iucC	Aerobactin synthase			iucC: NP_755500	0	0	1	0	0	0	0	0	0	0	0	0	0	0	0	0	0	0	0	0	0	1
klcA_1	Antirestriction protein KlcA				0	0	0	0	1	0	0	0	0	0	0	0	0	0	0	0	0	0	0	0	0	1
ldcA	Murein tetrapeptide carboxypeptidase	MutationDB (SNP)			0	0	0	0	1	0	0	0	0	0	0	0	0	0	0	0	0	0	0	0	0	1
lexA_3	LexA repressor				0	0	0	0	1	0	0	0	0	0	0	0	0	0	0	0	0	0	0	0	0	1
lnt	Apolipoprotein N-acyltransferase				0	0	0	0	1	0	0	0	0	0	0	0	0	0	0	0	0	0	0	0	0	1
lon_3	Lon protease				0	0	0	0	1	0	0	0	0	0	0	0	0	0	0	0	0	0	0	0	0	1
lpoA	Penicillin-binding protein activator LpoA	MutationDB (SNP)			0	0	0	0	1	0	0	0	0	0	0	0	0	0	0	0	0	0	0	0	0	1
lptD	LPS-assembly protein LptD	MutationDB (SNP)			0	0	1	0	0	0	0	0	0	0	1	0	0	0	0	0	0	0	0	0	0	2
lpxT	Lipid A 1-diphosphate synthase				1	0	0	0	0	0	0	0	0	0	0	0	0	0	0	0	0	0	0	0	0	1
lysU	Lysine--tRNA ligase%2C heat inducible	MutationDB (SNP)			0	0	1	0	0	0	0	0	0	0	0	0	0	0	0	0	0	0	0	0	0	1
malF	Maltose/maltodextrin transport system permease protein MalF				0	0	0	0	1	0	0	0	0	0	0	0	0	0	0	0	0	0	0	0	0	1
malG	Maltose/maltodextrin transport system permease protein MalG				0	0	0	0	0	0	0	0	0	1	0	0	0	0	0	0	0	0	0	0	0	1
manP_1	PTS system mannose-specific EIIBCA component				0	0	0	0	1	0	0	0	0	0	0	0	0	0	0	0	0	0	0	0	0	1
mbeC	Mobilization protein MbeC				0	0	0	0	0	1	0	0	0	0	1	0	0	0	0	0	0	0	0	0	0	2
mdoB	Phosphoglycerol transferase I				0	0	0	0	0	0	0	0	0	0	0	0	0	0	1	0	0	0	0	0	0	1
mdtA	Multidrug resistance protein MdtA	CARD (mdtA, 98% identity)	CARD: U00096:2154016-2155264		0	0	0	0	0	0	0	0	0	0	0	0	1	0	0	0	0	0	0	0	0	1
mdtB	Multidrug resistance protein MdtB	CARD (mdtB, 98% identity) MutationDB (SNP)	CARD: U00096:2155263-2158386		0	0	0	0	0	0	0	0	0	0	0	1	0	0	0	0	0	0	0	0	0	1
mdtC	Multidrug resistance protein MdtC	CARD (mdtC, 98% identity)	CARD: U00096:2158386-2161464		0	0	0	0	0	0	0	0	0	0	0	0	1	0	0	0	0	0	0	0	0	1
mdtJ	Spermidine export protein MdtJ				0	0	0	1	0	0	0	0	0	0	0	0	0	0	0	0	0	0	0	0	0	1
melA	Alpha-galactosidase				0	0	0	0	0	1	0	0	0	0	0	0	0	0	0	0	0	0	0	0	0	1
menE	2-succinylbenzoate--CoA ligase				0	0	0	0	0	1	0	0	0	0	0	0	0	0	0	0	0	0	0	0	0	1
metB	Cystathionine gamma-synthase				0	0	0	0	0	0	0	0	0	0	0	0	1	0	0	0	0	0	0	0	0	1
metG	Methionine--tRNA ligase				0	0	0	0	1	0	0	0	0	0	0	0	0	0	0	0	0	0	0	0	0	1
metL	Bifunctional aspartokinase/homoserine dehydrogenase 2				0	0	0	0	0	0	0	0	0	0	0	0	0	0	1	0	0	0	0	0	0	1
mhpA_2	3-(3-hydroxy-phenyl)propionate/3-hydroxycinnamic acid hydroxylase				0	0	0	0	0	0	0	0	0	0	1	0	0	0	0	0	0	0	0	0	0	1
mhpB_2	2%2C3-dihydroxyphenylpropionate/2%2C3-dihydroxicinnamic acid 1%2C2-dioxygenase				0	1	0	0	0	0	0	0	0	0	0	0	0	0	0	0	0	0	0	0	0	1
mhpC_2	2-hydroxy-6-oxononadienedioate/2-hydroxy-6-oxononatrienedioate hydrolase				0	0	0	0	0	0	0	0	0	0	1	0	0	0	0	0	0	0	0	0	0	1
mhpE	4-hydroxy-2-oxovalerate aldolase				0	0	0	0	0	0	0	0	1	0	0	0	0	0	1	0	0	0	0	0	0	2
mhpE_2	4-hydroxy-2-oxovalerate aldolase				0	0	0	0	0	0	0	0	0	0	0	0	0	0	0	0	0	0	0	0	1	1
mhpF_2	Acetaldehyde dehydrogenase				0	0	0	0	0	0	0	0	0	0	1	0	0	0	0	0	0	0	0	0	0	1
mhpT_2	3-(3-hydroxy-phenyl)propionate transporter				0	1	0	0	0	0	0	0	0	0	1	0	0	0	0	0	0	0	0	0	0	2
miaB	tRNA-2-methylthio-N(6)-dimethylallyladenosine synthase	MutationDB (SNP)			1	0	0	0	0	0	0	0	0	0	0	0	0	0	0	0	0	0	0	0	0	1
mltB	Membrane-bound lytic murein transglycosylase B				0	0	0	0	0	0	0	0	0	0	0	0	0	0	0	0	0	0	0	0	1	1
mltG	Endolytic murein transglycosylase				0	0	0	0	0	0	0	0	0	0	1	0	0	0	0	0	0	0	0	0	0	1
mmuM	Homocysteine S-methyltransferase				0	0	0	0	0	0	0	0	0	0	0	0	0	0	0	0	0	0	0	0	1	1
mngR_1	Mannosyl-D-glycerate transport/metabolism system repressor MngR				0	0	0	0	0	1	0	0	0	0	0	0	0	0	0	0	0	0	0	0	0	1
mnmE	tRNA modification GTPase MnmE				0	0	0	0	1	0	0	0	0	0	0	0	0	0	0	0	0	0	0	0	0	1
mntB_1	Manganese transport system ATP-binding protein MntB				0	0	0	0	0	0	0	1	0	0	0	0	0	1	0	0	0	0	0	0	0	2
mntB_2	Manganese transport system membrane protein MntB				0	0	0	0	0	0	0	1	0	0	0	0	1	1	0	0	0	0	0	0	0	3
mntB_3	Manganese transport system membrane protein MntB				0	0	0	0	0	0	0	1	0	0	0	0	0	1	0	0	0	0	0	0	0	2
moeA	Molybdopterin molybdenumtransferase				0	0	0	1	1	0	0	0	0	0	0	0	0	0	0	0	0	0	0	0	0	2
mscK	Mechanosensitive channel MscK				0	0	0	0	1	0	0	0	0	0	0	0	0	0	0	0	0	0	0	0	0	1
mshA	D-inositol-3-phosphate glycosyltransferase				0	0	0	0	1	0	0	0	0	0	0	0	0	0	0	0	0	0	0	0	0	1
mutL	DNA mismatch repair protein MutL	MutationDB (Deletion)			0	0	0	0	0	0	0	0	0	0	0	1	0	0	0	0	0	0	0	0	0	1
mutS	DNA mismatch repair protein MutS				0	0	0	0	0	0	0	0	0	0	0	0	0	0	0	0	1	0	0	0	0	1
nadB	L-aspartate oxidase				0	0	1	0	0	0	0	0	0	0	0	0	0	0	0	0	0	0	0	0	0	1
nagE	PTS system N-acetylglucosamine-specific EIICBA component				0	0	0	0	0	0	0	0	0	0	0	1	0	0	0	0	0	0	0	0	0	1
narL_1	Nitrate/nitrite response regulator protein NarL				0	0	0	0	1	0	0	0	0	0	0	0	0	0	0	0	0	0	0	0	0	1
neo_1	Aminoglycoside 3'-phosphotransferase	CARD (APH(3')-Ia, 99% identity) ResFinder (aph(3')-Ia_3, 100% identity) ARG-Annot ((AGly)aph(3'')-Ia, 100% identity) AMRFinder (aph(3'')-Ib)	CARD: BX664015.1:103018-103834,ResFinder: EF015636,ARG-ANNOT: FJ172370:38668-39483,AMRFinder: WP_001082319.1		0	0	0	1	0	1	0	0	0	0	1	0	0	1	0	0	0	1	0	0	0	5
neo_2	Aminoglycoside 3'-phosphotransferase	CARD (APH(3'')-Ib, 100% identity) ResFinder (aph(3'')-Ib_2, 100% identity) ARG-Annot ((AGly)strA, 100% identity) AMRFinder (aph(3')-Ia)	CARD: AF313472:15594-16398,ResFinder: AF024602,ARG-ANNOT: AB366441:22458-23261,AMRFinder: WP_000018321.1		0	0	0	1	1	0	0	0	0	0	0	1	0	1	0	0	0	1	0	0	0	5
nfrA	Bacteriophage adsorption protein A	MutationDB (SNP)			0	0	0	0	0	0	0	0	0	0	0	0	0	0	0	0	1	0	0	0	0	1
noc	Nucleoid occlusion protein				0	0	0	0	0	0	0	0	0	0	0	0	0	0	0	0	0	0	0	1	1	2
noc_1	Nucleoid occlusion protein				0	0	0	0	0	0	0	0	0	0	0	0	0	0	0	1	0	0	0	0	0	1
noc_2	Nucleoid occlusion protein				0	0	0	0	0	0	0	0	0	0	0	0	1	0	0	1	1	0	0	0	0	3
norR_1	Anaerobic nitric oxide reductase transcription regulator NorR				0	0	0	0	0	0	0	0	0	0	0	0	0	0	0	1	0	0	0	0	0	1
norW	Nitric oxide reductase FlRd-NAD(+) reductase				0	0	0	0	1	0	0	0	0	0	0	0	0	0	0	0	0	0	0	0	0	1
nrdA	Ribonucleoside-diphosphate reductase 1 subunit alpha				0	0	0	0	0	0	0	0	0	1	0	0	0	0	0	0	0	0	0	0	0	1
ompC	Outer membrane protein C	MutationDB (Deletion)			0	0	0	0	0	0	0	0	0	1	0	0	0	0	0	0	0	0	0	0	0	1
ompT	Protease 7				0	0	0	1	1	0	0	0	0	0	0	0	0	0	1	0	0	0	0	0	0	3
ompT_2	Protease 7				0	0	0	0	0	0	0	1	0	1	0	0	0	0	0	0	0	0	0	0	0	2
ompX_1	Outer membrane protein X				0	0	0	0	0	1	0	0	0	0	0	0	0	0	0	0	0	0	0	0	0	1
oppB	Oligopeptide transport system permease protein OppB				0	0	0	0	0	0	0	0	0	0	0	0	0	0	0	0	1	0	0	0	0	1
paaA	1%2C2-phenylacetyl-CoA epoxidase%2C subunit A				0	0	0	0	0	0	0	0	0	0	0	0	0	0	0	0	0	0	0	0	1	1
paaZ	Bifunctional protein PaaZ				0	0	0	0	0	0	0	1	0	0	1	0	0	0	0	0	0	0	0	0	0	2
pagN_2	Outer membrane protein PagN				0	0	0	0	0	1	0	0	0	0	0	0	0	0	0	0	0	0	0	0	0	1
papA	Pap fimbrial major pilin protein				0	0	0	0	0	1	0	0	0	0	0	0	0	0	0	0	0	0	0	0	0	1
papC_2	Outer membrane usher protein PapC				0	0	0	0	0	1	0	0	0	0	0	1	0	0	0	0	0	0	0	0	0	2
parA	Plasmid partition protein A				1	0	0	0	0	0	0	1	0	0	0	0	0	0	0	0	0	0	0	0	0	2
parC	DNA topoisomerase 4 subunit A	MutationDB (Deletion) AMRFinder (parC_S80I)	AMRFinder: WP_001281881.1		0	0	0	0	0	0	0	0	1	0	0	0	0	0	0	0	0	0	0	0	0	1
patZ	Peptidyl-lysine N-acetyltransferase PatZ				0	0	0	0	0	0	0	0	1	0	0	0	0	0	0	1	0	0	0	0	0	2
pdeN	putative cyclic di-GMP phosphodiesterase PdeN				0	0	0	0	1	0	0	0	0	0	0	0	0	0	0	0	0	0	0	0	0	1
pemI	Antitoxin PemI				0	0	0	0	0	0	0	0	0	0	0	0	0	0	0	0	0	0	1	0	0	1
pemK	Endoribonuclease PemK				0	0	0	0	0	0	0	0	0	0	0	0	0	0	0	0	1	0	0	1	0	2
pfeA	Ferric enterobactin receptor			iroN: NP_753164	1	1	1	0	1	0	0	0	0	0	0	0	0	0	0	0	0	0	0	1	0	5
pgaC	Poly-beta-1%2C6-N-acetyl-D-glucosamine synthase				0	0	0	0	0	0	0	0	0	0	0	0	0	0	0	0	0	0	0	1	0	1
pgtB	Phosphoglycerate transport system sensor protein PgtB				0	0	0	0	0	1	0	0	0	0	0	0	0	0	0	0	0	0	0	0	0	1
pgtC	Phosphoglycerate transport regulatory protein PgtC				0	0	0	0	0	1	0	0	0	0	0	0	0	0	0	0	0	0	0	0	0	1
pgtP	Phosphoglycerate transporter protein				0	0	0	0	0	1	0	0	0	0	0	0	0	0	0	0	0	0	0	0	0	1
phnI	Alpha-D-ribose 1-methylphosphonate 5-triphosphate synthase subunit PhnI				0	0	0	0	0	1	0	0	0	0	0	0	0	0	0	0	0	0	0	0	0	1
phnM	Alpha-D-ribose 1-methylphosphonate 5-triphosphate diphosphatase				0	0	0	0	0	1	0	0	0	0	0	0	0	0	0	0	0	0	0	0	0	1
plaP	Low-affinity putrescine importer PlaP	MutationDB (Deletion)			0	0	0	0	1	0	0	0	0	0	0	0	0	0	0	0	0	0	0	0	0	1
pphA_2	Serine/threonine-protein phosphatase 1				0	0	0	0	0	0	0	0	0	0	0	0	1	0	0	0	0	0	0	0	0	1
priA	Primosomal protein N'	MutationDB (SNP)			0	0	0	0	0	1	0	0	0	0	0	0	0	0	0	0	0	0	0	0	0	1
prpD	2-methylcitrate dehydratase				0	0	0	0	0	0	0	0	0	0	0	0	0	0	0	0	1	0	0	0	0	1
psiB	Protein PsiB				0	0	0	0	0	0	0	0	0	0	1	0	0	0	0	0	0	0	0	0	0	1
psiB_1	Protein PsiB				0	0	0	0	0	0	0	0	0	0	0	0	0	0	0	1	0	0	0	0	0	1
psiB_2	product=Protein PsiB				0	0	0	0	0	0	0	0	0	0	0	0	0	0	0	1	0	0	0	0	0	1
purL	Phosphoribosylformylglycinamidine synthase				0	0	0	0	1	0	0	0	0	0	0	0	0	0	0	0	0	0	0	0	0	1
purM	Phosphoribosylformylglycinamidine cyclo-ligase				0	0	0	0	0	0	0	0	0	0	0	0	0	0	0	0	0	1	0	0	0	1
qseF	Transcriptional regulatory protein QseF				0	0	0	0	0	0	0	0	1	0	0	0	0	0	0	0	0	0	0	0	0	1
recB	RecBCD enzyme subunit RecB				0	0	0	0	0	0	0	1	0	0	0	0	0	0	0	0	1	0	0	0	0	2
rep_1	ATP-dependent DNA helicase Rep				0	0	0	0	0	1	0	0	0	0	0	0	0	0	0	0	0	0	0	0	0	1
repB_1	RepFIB replication protein A				0	0	0	0	0	0	0	0	0	0	0	0	0	1	0	0	0	0	0	0	0	1
rfaC	Lipopolysaccharide heptosyltransferase 1				0	0	0	0	1	0	0	0	0	0	0	0	0	0	0	0	0	0	0	0	0	1
rfaG	Lipopolysaccharide core biosynthesis protein RfaG				0	0	0	0	0	1	0	0	0	0	0	0	0	0	0	0	1	0	0	0	0	2
rfaH_2	Transcription antitermination protein RfaH				0	0	0	0	0	0	0	0	0	0	0	0	0	0	0	1	0	0	0	0	0	1
rfaY	Lipopolysaccharide core heptose(II) kinase RfaY				0	0	0	0	1	0	0	0	0	0	0	0	0	0	0	0	0	0	0	0	0	1
rfbB	dTDP-glucose 4%2C6-dehydratase				0	0	0	0	1	0	0	0	0	0	0	0	0	0	0	0	0	0	0	0	0	1
rhaD	Rhamnulose-1-phosphate aldolase				0	0	0	0	0	0	1	0	0	0	0	0	0	0	0	0	0	0	0	0	0	1
rhlE_1	ATP-dependent RNA helicase RhlE				0	0	0	0	0	1	0	0	0	0	0	0	0	0	0	0	0	0	0	0	0	1
rhsD_1	Protein RhsD			rhs/PAAR: YP_309276	0	0	0	0	0	1	0	0	0	0	0	0	0	0	0	0	0	0	0	0	0	1
rhsD_2	Protein RhsD				0	0	0	0	0	1	0	0	0	0	1	0	0	0	0	0	0	1	1	0	0	4
rhsD_3	Protein RhsD			rhs: YP_309276	0	0	0	0	1	1	0	0	0	0	0	0	0	0	0	0	0	0	1	0	0	3
rhsD_5	Protein RhsD				0	0	0	0	1	0	0	0	0	0	0	0	0	0	0	0	0	0	0	0	0	1
rhsD_6	Protein RhsD				0	0	0	0	1	0	0	0	0	0	0	0	0	0	0	0	0	0	0	0	0	1
rhtC_1	Threonine efflux protein				0	0	0	0	1	0	0	0	0	0	0	0	0	0	0	0	0	0	0	0	0	1
rihA	Pyrimidine-specific ribonucleoside hydrolase RihA				0	0	0	0	0	0	0	0	0	0	0	0	0	1	0	0	0	0	0	0	0	1
rluF	Dual-specificity RNA pseudouridine synthase RluF				0	0	0	0	1	0	0	0	0	0	0	0	0	0	0	0	0	0	0	0	0	1
rne	Ribonuclease E	MutationDB (SNP)			0	0	0	0	0	1	0	0	0	0	0	0	0	0	0	0	0	0	0	0	0	1
rnr	Ribonuclease R				0	0	0	0	1	0	0	0	0	0	0	0	0	0	0	0	0	0	0	0	0	1
rop	Regulatory protein rop				0	0	0	0	0	1	0	0	0	0	0	0	0	0	0	0	0	0	0	0	0	1
rrrD_2	Lysozyme RrrD				0	0	0	0	0	0	0	0	1	0	0	0	0	0	0	0	0	0	0	0	0	1
rutD_2	Putative aminoacrylate hydrolase RutD				0	0	0	0	0	0	0	0	0	0	0	0	1	0	0	0	0	0	0	0	0	1
sbmC_1	DNA gyrase inhibitor				0	0	0	0	0	0	0	0	0	0	1	0	0	0	0	0	0	0	0	0	0	1
sdaC	Serine transporter				0	0	0	0	0	0	0	0	0	0	0	0	0	0	0	1	0	0	0	0	0	1
sdhA	Succinate dehydrogenase flavoprotein subunit	MutationDB (SNP)			0	0	0	0	1	0	0	0	0	0	0	0	0	0	0	0	0	0	0	0	0	1
sgrR_2	HTH-type transcriptional regulator SgrR				0	0	0	0	1	0	0	0	0	0	0	0	0	0	0	0	0	0	0	0	0	1
sodA	Superoxide dismutase [Mn]				0	0	0	0	0	1	0	0	0	0	0	0	0	0	0	0	0	0	0	0	0	1
sopB	Protein SopB				0	0	0	0	0	0	0	0	1	0	0	0	0	1	1	0	0	0	0	0	0	3
sorB	PTS system sorbose-specific EIIB component				0	0	0	0	1	0	0	0	0	0	0	0	0	0	0	0	0	0	0	0	0	1
ssb_2	Single-stranded DNA-binding protein				0	0	0	0	0	0	0	0	0	0	0	0	0	0	0	1	0	0	0	0	0	1
ssb_3	Plasmid-derived single-stranded DNA-binding protein				0	0	0	0	0	0	0	0	1	0	0	0	0	0	0	0	0	0	0	0	0	1
stiP	Cysteine protease StiP				0	0	0	1	0	0	0	0	0	1	0	0	0	0	0	0	0	0	0	0	0	2
tamB	Translocation and assembly module subunit TamB	MutationDB (SNP)			0	0	0	0	0	1	0	0	0	0	0	0	0	0	0	0	0	0	0	0	0	1
tap_2	Multidrug efflux pump Tap				0	0	0	0	0	0	0	0	0	0	0	0	0	0	0	0	1	0	0	0	0	1
tdh_2	L-threonine 3-dehydrogenase				0	0	0	0	0	0	0	0	0	0	0	1	0	0	0	0	0	0	0	0	0	1
tet(M)	tetracycline resistance ribosomal protection protein Tet(M)	CARD (tetM, 99% identity) ResFinder (tet(M)_4, 99% identity) ARG-Annot ((Tet)tetM, 99% identity) AMRFinder (tet(M))	CARD: AB039845.1:26-1946,ResFinder: X75073,ARG-ANNOT: DQ534550:1451-3370,AMRFinder: WP_000691727.1		0	0	0	0	0	0	0	0	0	0	0	0	0	0	0	1	0	0	0	0	0	1
tetA	Tetracycline resistance protein%2C class B	CARD (TetA, 100% identity)	CARD: AF534183.1:2971-4246		0	0	0	0	0	1	0	0	0	0	0	0	0	1	0	0	0	0	0	0	0	2
tetR	Tetracycline repressor protein class A from transposon 1721	ARG-Annot ((Tet)tetR, 99% identity)	ARG-ANNOT: HF545434:53576-54226		0	0	0	0	0	0	0	0	0	0	1	0	0	0	0	0	0	0	0	0	1	2
tfaE_1	Prophage tail fiber assembly protein TfaE				0	0	0	0	1	1	0	0	0	0	0	0	0	0	0	0	0	0	0	0	0	2
tfaE_2	Prophage tail fiber assembly protein TfaE				0	0	0	1	1	0	0	0	1	1	1	0	0	1	0	0	0	0	0	0	0	6
tfaE_3	Prophage tail fiber assembly protein TfaE				1	0	0	0	1	0	0	0	0	0	0	0	0	0	0	0	0	0	0	0	0	2
tfaE_4	Prophage tail fiber assembly protein TfaE				0	0	0	1	1	0	0	0	0	0	0	0	0	0	0	0	0	0	0	0	0	2
tmrB	Tunicamycin resistance protein				0	0	0	0	0	0	0	0	0	0	0	0	1	0	0	0	0	0	0	0	0	1
tnpR	Transposon Tn3 resolvase				0	1	1	0	0	0	0	0	0	0	1	0	1	0	0	0	0	0	0	0	0	4
tnsB_2	Transposon Tn7 transposition protein TnsB				0	0	0	0	1	0	0	0	0	0	0	0	0	0	0	0	0	0	0	0	0	1
tnsE	Transposon Tn7 transposition protein TnsE				0	0	0	0	1	0	0	0	0	0	0	0	0	0	0	0	0	0	0	0	0	1
topB_2	product=DNA topoisomerase 3				0	0	0	0	0	0	0	0	0	0	0	0	0	0	0	1	0	0	0	0	0	1
traA	Pilin				0	0	0	0	0	0	1	0	0	0	0	0	0	0	0	0	0	1	1	1	0	4
traC_1	Protein TraC				0	0	1	0	0	0	0	0	0	1	0	0	1	1	0	0	0	0	1	0	0	5
traC_2	Protein TraC				0	1	1	1	0	0	0	0	0	1	0	0	0	1	0	1	0	1	1	1	0	9
traD	Coupling protein TraD				0	0	0	0	0	0	1	1	0	0	0	0	0	1	0	0	0	0	0	0	1	4
traI	Multifunctional conjugation protein TraI				1	1	0	0	0	0	0	0	1	1	1	1	0	0	1	0	0	0	0	1	0	8
traM	Relaxosome protein TraM				0	0	0	0	0	0	0	0	1	0	0	0	0	0	1	0	0	0	0	0	0	2
traN	Mating pair stabilization protein TraN				0	1	0	0	0	0	0	0	0	0	0	0	1	0	0	1	0	1	0	0	1	5
traQ	Protein TraQ				0	0	0	0	0	0	0	0	0	0	1	1	0	1	0	0	0	1	0	1	0	5
traS	Protein TraS				0	0	0	0	1	0	0	0	0	0	0	1	0	0	0	0	0	0	0	0	0	2
traV	Protein TraV				0	1	1	0	0	0	1	0	1	0	1	0	0	0	1	0	0	1	1	1	1	10
treA	Periplasmic trehalase				0	0	0	0	0	0	0	0	0	0	0	0	1	0	1	0	0	0	0	0	0	2
treR	HTH-type transcriptional regulator TreR				0	0	0	0	0	0	0	0	1	0	0	0	0	0	0	0	0	0	0	0	0	1
trg	Methyl-accepting chemotaxis protein III	MutationDB (SNP)			0	0	0	0	0	1	0	0	0	0	0	0	0	0	0	0	0	0	0	0	0	1
truA	tRNA pseudouridine synthase A				1	0	0	0	0	0	0	0	0	0	0	0	0	0	0	0	0	0	0	0	0	1
ttcA	tRNA-cytidine(32) 2-sulfurtransferase				0	0	0	0	0	1	0	0	0	0	0	0	0	0	0	0	0	0	0	0	0	1
tynA	Primary amine oxidase				0	0	0	0	1	0	0	0	0	0	0	0	1	0	0	0	0	0	0	0	0	2
ubiB	putative protein kinase UbiB				0	0	0	0	0	0	0	0	0	0	0	0	0	0	0	0	1	0	0	0	0	1
uhpC	Membrane sensor protein UhpC				0	0	0	0	0	0	0	0	0	0	0	0	0	0	0	1	0	0	0	0	0	1
ulaA	Ascorbate-specific PTS system EIIC component				0	0	0	0	0	1	0	0	0	0	0	0	0	0	0	0	0	0	0	0	0	1
umuC_2	Protein UmuC				1	0	0	0	0	0	0	0	0	1	0	0	0	0	0	1	1	1	0	0	0	5
umuD_2	Protein UmuD				1	0	0	0	0	0	0	0	0	0	0	0	0	0	0	0	0	0	0	0	0	1
uup	ABC transporter ATP-binding protein uup				0	0	0	0	1	0	0	0	0	0	0	0	0	0	0	0	0	0	0	0	0	1
uvrD_1	DNA helicase II				0	0	0	0	0	0	0	0	0	0	0	0	1	0	0	0	0	0	0	0	0	1
vapC_2	tRNA(fMet)-specific endonuclease VapC				0	0	0	0	1	0	0	0	0	0	0	0	0	0	0	0	0	0	0	0	0	1
vgrG1_1	Actin cross-linking toxin VgrG1			vgrG/tssI: YP_309275	1	0	0	0	0	1	0	0	0	0	0	0	0	0	0	0	0	0	0	0	0	2
vgrG1_2	Actin cross-linking toxin VgrG1			vgrG/tssI: YP_309275	1	0	0	0	0	1	0	0	0	0	0	0	0	0	0	0	0	0	0	0	0	2
vnfA	Nitrogen fixation protein VnfA				0	0	0	0	0	1	0	0	0	0	0	0	0	0	0	0	0	0	0	0	0	1
wcaJ	UDP-glucose:undecaprenyl-phosphate glucose-1-phosphate transferase	MutationDB (SNP)			0	0	0	0	0	0	0	0	0	0	0	0	0	0	0	0	1	0	0	0	0	1
wzb	Low molecular weight protein-tyrosine-phosphatase Wzb				0	0	0	0	0	0	0	0	0	0	0	0	0	0	0	1	0	0	0	0	0	1
wzc	Tyrosine-protein kinase wzc	MutationDB (SNP)			0	0	0	0	0	0	0	0	0	0	0	0	0	0	0	1	0	0	0	0	0	1
wzxC	Lipopolysaccharide biosynthesis protein WzxC				0	0	0	0	1	0	0	0	0	0	0	0	0	0	0	0	0	0	0	0	0	1
xerC_4	Tyrosine recombinase XerC				0	0	0	0	0	1	0	0	0	0	0	0	0	0	0	0	0	0	0	0	0	1
xerC_5	Tyrosine recombinase XerC				0	0	0	0	0	0	0	0	1	0	0	0	0	0	0	0	0	0	0	0	0	1
xerC_7	Tyrosine recombinase XerC				0	0	0	0	0	1	0	0	0	0	0	0	1	0	0	0	0	0	0	0	0	2
ybbC_2	putative protein YbbC				0	0	0	0	1	0	0	0	0	0	0	0	0	0	0	0	0	0	0	0	0	1
ybiT	putative ABC transporter ATP-binding protein YbiT				0	0	0	0	0	1	0	0	0	0	0	0	0	0	0	0	0	0	0	0	0	1
ybjI	5-amino-6-(5-phospho-D-ribitylamino)uracil phosphatase YbjI				0	0	0	0	0	0	0	0	1	0	0	0	0	0	0	0	0	0	0	0	0	1
ycaL	Metalloprotease YcaL	MutationDB (SNP)			0	0	0	0	0	1	0	0	0	0	0	0	0	0	0	0	0	0	0	0	0	1
yceD_2	General stress protein 16U				0	0	0	0	0	0	0	0	0	1	0	0	0	0	0	0	0	0	0	0	0	1
yceD_3	General stress protein 16U				0	0	0	0	0	0	0	0	0	0	0	0	0	0	0	0	0	1	0	0	0	1
yceD_5	General stress protein 16U				0	0	0	0	0	0	0	0	0	1	0	0	0	0	0	0	0	0	0	0	0	1
yciC	Putative metal chaperone YciC				1	1	1	1	1	1	0	0	0	0	0	0	0	0	0	0	1	0	0	1	0	8
ydfR	putative protein YdfR	MutationDB (SNP)			0	0	0	0	1	0	0	0	1	0	0	0	0	0	0	0	0	0	0	0	0	2
ydhX_1	putative ferredoxin-like protein YdhX				0	0	0	0	0	1	0	0	0	0	0	0	0	0	0	0	0	0	0	0	0	1
ydiF_2	Acetate CoA-transferase YdiF				0	0	0	0	0	1	0	0	0	0	0	0	0	0	0	0	0	0	0	0	0	1
yedJ	putative protein YedJ				0	0	0	0	0	0	0	0	1	0	0	0	0	0	0	0	0	0	0	0	0	1
yeeO	putative FMN/FAD exporter YeeO				0	0	0	0	0	0	0	0	0	0	0	0	0	0	0	0	0	0	1	0	0	1
yegI	Protein kinase YegI				0	0	0	0	0	0	0	0	0	0	0	0	1	0	0	0	0	0	0	0	0	1
yehA	putative fimbrial-like protein YehA				0	0	0	0	0	0	0	0	0	0	0	1	0	0	0	0	0	0	0	0	0	1
yehL	putative protein YehL				0	0	0	0	0	0	0	0	0	0	0	1	0	0	0	0	0	0	0	0	0	1
yehX	Glycine betaine uptake system ATP-binding protein YehX				0	0	0	1	0	0	0	0	0	0	0	0	0	0	0	0	1	0	0	0	0	2
yfeZ	Inner membrane protein YfeZ				0	0	0	0	0	0	0	0	0	0	0	1	0	0	0	0	0	0	0	0	0	1
yggR	putative protein YggR				0	0	0	0	0	0	0	0	0	0	1	0	0	0	0	0	0	0	0	0	0	1
ygiD	4%2C5-DOPA dioxygenase extradiol				0	0	0	0	1	0	0	0	0	0	0	0	0	0	0	0	0	0	0	0	0	1
yhbX	Putative transferase YhbX	MutationDB (SNP)			0	0	0	0	1	0	0	0	0	0	0	0	0	0	0	0	0	0	0	0	0	1
yhbX_2	Putative transferase YhbX	MutationDB (SNP)			0	0	0	0	0	1	0	0	0	0	0	0	0	0	0	0	0	0	0	0	0	1
yhhJ	Inner membrane transport permease YhhJ				0	0	0	0	0	1	0	0	0	0	0	0	0	0	0	0	0	0	0	0	0	1
yhjB	Putative HTH-type transcriptional regulator YhjB				0	0	0	0	1	0	0	0	0	0	0	0	0	0	0	0	0	0	0	0	0	1
yiaC	Peptidyl-lysine N-acetyltransferase YiaC				0	0	0	0	0	1	0	0	0	0	0	0	0	0	0	0	0	0	0	0	0	1
yifK	putative transport protein YifK				0	0	0	0	1	0	0	0	0	0	0	0	0	0	0	0	0	0	0	0	0	1
yihR	putative protein YihR				0	0	0	0	0	0	0	0	0	0	0	0	0	0	0	1	0	0	0	0	0	1
yihS	Sulfoquinovose isomerase				0	0	0	0	1	0	0	0	0	0	0	0	0	0	0	0	0	0	0	0	0	1
yjdF	Inner membrane protein YjdF				0	0	0	0	0	0	0	0	0	0	0	0	0	0	1	0	0	0	0	0	0	1
yjgH	RutC family protein YjgH				0	0	0	1	0	0	0	0	0	0	0	0	0	0	0	0	0	0	0	0	0	1
yjjP	Inner membrane protein YjjP	MutationDB (SNP)			0	0	0	0	0	0	0	0	0	0	0	0	0	0	0	0	0	1	0	0	0	1
ylpA	Lipoprotein YlpA				1	0	0	0	0	0	1	0	0	0	1	0	0	1	1	0	0	1	0	1	0	7
ynbD	putative protein YnbD				0	0	0	0	1	0	0	0	0	0	0	0	0	0	0	0	0	0	0	0	0	1
ynjB	Protein YnjB				0	0	0	0	0	0	0	0	0	0	0	0	0	0	1	0	0	0	0	0	0	1
yohD	Inner membrane protein YohD				0	0	0	0	0	0	0	0	1	0	0	0	0	0	0	0	0	0	0	0	0	1
yojI	ABC transporter ATP-binding/permease protein YojI	CARD (yojI, 99% identity)	CARD: U00096.3:2306972-2308616		0	0	0	0	0	0	0	1	0	0	0	0	0	0	0	0	0	0	0	0	0	1
yokD	SPbeta prophage-derived aminoglycoside N(3')-acetyltransferase-like protein YokD	CARD (AAC(3)-IV, 100% identity) ResFinder (aac(3)-IV_1, 100% identity) ARG-Annot ((AGly)aac-Iva, 100% identity) AMRFinder (aac(3)-IId)	CARD: DQ241380.1:1-778,ResFinder: DQ241380,ARG-ANNOT: X01385:244-1029,AMRFinder: WP_000557454.1		0	0	0	0	0	0	0	0	0	1	0	0	1	0	0	0	0	0	0	0	0	2
ypdE	Aminopeptidase YpdE				0	0	0	0	0	1	0	0	0	0	0	0	0	0	0	0	0	0	0	0	0	1
yphF	ABC transporter periplasmic-binding protein YphF				0	0	0	0	0	0	0	0	0	0	0	0	0	0	0	0	1	0	0	0	0	1
yraI	putative fimbrial chaperone YraI				0	0	0	0	0	1	0	0	0	0	0	0	0	0	0	0	0	0	0	0	0	1
yraK	putative fimbrial-like protein YraK				0	0	0	0	1	0	0	0	0	0	0	0	0	0	0	0	0	0	0	0	0	1
ytbE	putative oxidoreductase YtbE				0	0	0	0	0	0	0	0	0	0	0	0	0	0	0	0	0	0	0	0	1	1

## Sheet: AMC
	Resistant - 26 samples	Sensitive - 54 samples	Description	AMR Database	Unique kmers per gene	Isolate Count (R and S Isolates with at least 1 kmer in gene)	Kmer hits count (sum of unique kmers in all R and S isolates)	Number of R	Number of S	Resistant and Chicken - 14 samples	Resistant and Human - 7 samples	Resistant and Environment - 5 samples	Resistant and Farm - 20 samples	Resistant and Slaughterhouse - 6 samples	Sensitive and Chicken - 16 samples	Sensitive and Human - 34 samples	Sensitive and Environment - 4 samples	Sensitive and Farm - 37 samples	Sensitive and Slaughterhouse - 17 samples
alaC	65.3846	33.3333	product=Glutamate-pyruvate aminotransferase AlaC	MutationDB (SNP)	1	35	35	17	18	71.4286	57.1429	60	65	66.6667	43.75	23.5294	75	35.1351	29.4118
bla_3	34.6154	3.7037	product=Beta-lactamase TEM	CARD (TEM-1, 100% identity) ResFinder (blaTEM-1B_1, 100% identity) ARG-Annot ((Bla)blaTEM-105, 100% identity) AMRFinder (blaTEM-1)	5	11	32	9	2	35.7143	14.2857	60	40	16.6667	0	5.88235	0	2.7027	5.88235
clpV1	65.3846	24.0741	product=Protein ClpV1		3	30	37	17	13	71.4286	42.8571	80	70	50	31.25	20.5882	25	21.6216	29.4118
coaA_1	23.0769	55.5556	product=Pantothenate kinase		1	36	36	6	30	28.5714	28.5714	0	20	33.3333	43.75	61.7647	50	56.7568	52.9412
cobT	46.1538	12.963	product=Nicotinate-nucleotide--dimethylbenzimidazole phosphoribosyltransferase		1	19	19	12	7	42.8571	42.8571	60	55	16.6667	6.25	17.6471	0	10.8108	17.6471
dctD	42.3077	9.25926	product=C4-dicarboxylate transport transcriptional regulatory protein DctD		2	16	31	11	5	64.2857	0	40	50	16.6667	12.5	5.88235	25	13.5135	0
elmGT	69.2308	25.9259	product=Elloramycin glycosyltransferase ElmGT		2	32	62	18	14	92.8571	28.5714	60	70	66.6667	50	14.7059	25	27.027	23.5294
erfK	50	85.1852	product=putative L%2CD-transpeptidase ErfK/SrfK		1	59	59	13	46	35.7143	57.1429	80	50	50	87.5	82.3529	100	83.7838	88.2353
fes_2	69.2308	27.7778	product=Enterochelin esterase		3	33	35	18	15	92.8571	28.5714	60	70	66.6667	50	14.7059	50	29.7297	23.5294
flu	46.1538	14.8148	product=Antigen 43	MutationDB (SNP)	4	20	26	12	8	57.1429	28.5714	40	45	50	18.75	11.7647	25	13.5135	17.6471
glpX	65.3846	33.3333	product=Fructose-1%2C6-bisphosphatase 1 class 2		1	35	35	17	18	78.5714	42.8571	60	65	66.6667	37.5	29.4118	50	32.4324	35.2941
gnu	11.5385	42.5926	product=N-acetyl-alpha-D-glucosaminyl-diphospho-ditrans%2Coctacis-undecaprenol 4-epimerase		4	26	78	3	23	21.4286	0	0	10	16.6667	68.75	29.4118	50	51.3514	23.5294
hisD	34.6154	75.9259	product=Histidinol dehydrogenase		2	50	50	9	41	35.7143	28.5714	40	35	33.3333	75	73.5294	100	81.0811	64.7059
lpxT	50	14.8148	product=Lipid A 1-diphosphate synthase		1	21	21	13	8	50	42.8571	60	50	50	25	11.7647	0	10.8108	23.5294
miaB	53.8462	20.3704	product=tRNA-2-methylthio-N(6)-dimethylallyladenosine synthase	MutationDB (SNP)	1	25	25	14	11	57.1429	42.8571	60	55	50	25	14.7059	50	18.9189	23.5294
parA	42.3077	9.25926	product=Plasmid partition protein A		1	16	16	11	5	57.1429	14.2857	40	50	16.6667	0	14.7059	0	8.10811	11.7647
pfeA	65.3846	22.2222	product=Ferric enterobactin receptor		3	29	59	17	12	92.8571	14.2857	60	65	66.6667	50	8.82353	25	21.6216	23.5294
tfaE_3	38.4615	5.55556	product=Prophage tail fiber assembly protein TfaE		6	13	53	10	3	50	14.2857	40	50	0	0	5.88235	25	5.40541	5.88235
traI	50	12.963	product=Multifunctional conjugation protein TraI		3	20	21	13	7	64.2857	28.5714	40	50	50	12.5	11.7647	25	16.2162	5.88235
truA	46.1538	11.1111	product=tRNA pseudouridine synthase A		1	18	18	12	6	57.1429	42.8571	20	40	66.6667	18.75	8.82353	0	8.10811	17.6471
umuC_2	42.3077	9.25926	product=Protein UmuC		3	16	16	11	5	35.7143	42.8571	60	45	33.3333	0	14.7059	0	10.8108	5.88235
umuD_2	53.8462	18.5185	product=Protein UmuD		5	24	26	14	10	57.1429	42.8571	60	60	33.3333	6.25	26.4706	0	13.5135	29.4118
vgrG1_1	61.5385	25.9259	product=Actin cross-linking toxin VgrG1		14	30	280	16	14	71.4286	42.8571	60	65	50	25	23.5294	50	21.6216	35.2941
vgrG1_2	53.8462	16.6667	product=Actin cross-linking toxin VgrG1		13	23	204	14	9	57.1429	42.8571	60	60	33.3333	6.25	20.5882	25	13.5135	23.5294
yciC	69.2308	29.6296	product=Putative metal chaperone YciC		8	34	41	18	16	100	14.2857	60	65	83.3333	68.75	14.7059	0	29.7297	29.4118
ylpA	69.2308	37.037	product=Lipoprotein YlpA		3	38	99	18	20	71.4286	71.4286	60	70	66.6667	25	41.1765	50	40.5405	29.4118

## Sheet: AMP
	Resistant (%) - 134 samples	Sensitive (%) - 20 samples	Description	AMR Database	Unique kmers per gene	Isolate Count (R and S Isolates with at least 1 kmer in gene)	Kmer hits count (sum of unique kmers in all R and S isolates)	Number of R	Number of S	Resistant and Chicken - 80 samples	Resistant and Human - 42 samples	Resistant and Environment - 12 samples	Resistant and Farm - 103 samples	Resistant and Slaughterhouse - 31 samples	Sensitive and Chicken - 2 samples	Sensitive and Human - 16 samples	Sensitive and Environment - 2 samples	Sensitive and Farm - 11 samples	Sensitive and Slaughterhouse - 9 samples
ant1	47.0149	15	product=Streptomycin 3''-adenylyltransferase	CARD (aadA2, 100% identity) ResFinder (aadA2_1, 100% identity) ARG-Annot ((AGly)aadA2, 100% identity) AMRFinder (aadA1)	4	66	166	63	3	52.5	35.7143	50	52.4272	29.0323	0	18.75	0	9.09091	22.2222
arsA	2.98507	40	product=Arsenical pump-driving ATPase		7	12	60	4	8	1.25	7.14286	0	2.91262	3.22581	50	43.75	0	36.3636	44.4444
arsB_2	0	35	product=Arsenical pump membrane protein		8	7	56	0	7	0	0	0	0	0	50	37.5	0	27.2727	44.4444
arsD	0	40	product=Arsenical resistance operon trans-acting repressor ArsD		1	8	8	0	8	0	0	0	0	0	50	43.75	0	36.3636	44.4444
gmd	24.6269	55	product=GDP-mannose 4%2C6-dehydratase	MutationDB (SNP)	1	44	44	33	11	18.75	26.1905	58.3333	27.1845	16.129	50	56.25	50	54.5455	55.5556
hspA	0	35	product=Spore protein SP21		2	7	10	0	7	0	0	0	0	0	50	37.5	0	27.2727	44.4444
htpX_2	0	35	product=Protease HtpX		3	7	21	0	7	0	0	0	0	0	50	37.5	0	27.2727	44.4444
mhpB_2	0.746269	35	product=2%2C3-dihydroxyphenylpropionate/2%2C3-dihydroxicinnamic acid 1%2C2-dioxygenase		1	8	8	1	7	0	2.38095	0	0	3.22581	50	37.5	0	36.3636	33.3333
mhpT_2	0.746269	40	product=3-(3-hydroxy-phenyl)propionate transporter		1	9	9	1	8	0	2.38095	0	0	3.22581	50	37.5	50	45.4545	33.3333
pfeA	52.9851	5	product=Ferric enterobactin receptor		2	72	144	71	1	65	30.9524	50	55.3398	45.1613	0	6.25	0	0	11.1111
tnpR	50	5	product=Transposon Tn3 resolvase		3	68	70	67	1	51.25	45.2381	58.3333	58.2524	22.5806	0	6.25	0	0	11.1111
traC_2	41.791	5	product=Protein TraC		2	57	102	56	1	46.25	35.7143	33.3333	40.7767	45.1613	0	6.25	0	0	11.1111
traI	49.2537	10	product=Multifunctional conjugation protein TraI		4	68	142	66	2	48.75	47.619	58.3333	48.5437	51.6129	50	6.25	0	9.09091	11.1111
traN	60.4478	20	product=Mating pair stabilization protein TraN		1	85	85	81	4	55	71.4286	58.3333	57.2816	70.9677	50	12.5	50	27.2727	11.1111
traV	59.7015	20	product=Protein TraV		2	84	166	80	4	62.5	54.7619	58.3333	61.165	54.8387	50	12.5	50	36.3636	0
yciC	58.9552	5	product=Putative metal chaperone YciC		2	80	160	79	1	73.75	35.7143	41.6667	61.165	51.6129	0	6.25	0	0	11.1111

## Sheet: AMS
Genes	Resistant (%) - 82 samples	Sensitive (%) - 30 samples	Description	AMR Virulence Database	Unique kmers per gene	Isolate Count (R and S Isolates with at least 1 kmer in gene)	Kmer hits count (sum of unique kmers in all R and S isolates)	Number of R	Number of S	Resistant and Chicken - 58 samples	Resistant and Human - 16 samples	Resistant and Environment - 8 samples	Resistant and Farm - 63 samples	Resistant and Slaughterhouse - 19 samples	Sensitive and Chicken - 3 samples	Sensitive and Human - 24 samples	Sensitive and Environment - 3 samples	Sensitive and Farm - 18 samples	Sensitive and Slaughterhouse - 12 samples
lptD	30.4878	76.6667	LPS-assembly protein LptD	MutationDB (SNP)	1	48	48	25	23	13.7931	56.25	100	28.5714	36.8421	33.3333	79.1667	100	88.8889	58.3333
lysU	32.9268	76.6667	Lysine--tRNA ligase%2C heat inducible	MutationDB (SNP)	1	50	50	27	23	15.5172	62.5	100	30.1587	42.1053	33.3333	79.1667	100	83.3333	66.6667
elmGT	59.7561	16.6667	Elloramycin glycosyltransferase ElmGT		2	54	107	49	5	62.069	50	62.5	63.4921	47.3684	0	20.8333	0	16.6667	16.6667
pfeA	59.7561	16.6667	Ferric enterobactin receptor		4	54	208	49	5	62.069	50	62.5	63.4921	47.3684	0	16.6667	33.3333	16.6667	16.6667
iucC	51.2195	20	Aerobactin synthase		1	48	48	42	6	48.2759	62.5	50	53.9683	42.1053	33.3333	16.6667	33.3333	22.2222	16.6667
ant1	57.3171	13.3333	Streptomycin 3''-adenylyltransferase	CARD (aadA2, 100% identity) ResFinder (aadA2_1, 100% identity) ARG-Annot ((AGly)aadA2, 100% identity) AMRFinder (aadA1)	16	51	377	47	4	53.4483	62.5	75	63.4921	36.8421	0	16.6667	0	11.1111	16.6667
hph	65.8537	10	Hygromycin-B 4-O-kinase	CARD (APH(4)-Ia, 100% identity) ResFinder (aph(4)-Ia_1, 100% identity) ARG-Annot ((AGly)aph4-Ia, 100% identity) AMRFinder (aph(4)-Ia)	1	57	57	54	3	68.9655	56.25	62.5	76.1905	31.5789	0	12.5	0	5.55556	16.6667
bcr_2	78.0488	33.3333	Bicyclomycin resistance protein	CARD (floR, 100% identity) ResFinder (floR_2, 98% identity) ARG-Annot ((Phe)floR, 100% identity) AMRFinder (floR)	7	74	294	64	10	81.0345	75	62.5	92.0635	31.5789	66.6667	29.1667	33.3333	38.8889	25
bla_2	57.3171	10	Beta-lactamase OXA-10	CARD (OXA-10, 100% identity) ResFinder (blaOXA-10_1, 100% identity) ARG-Annot ((Bla)blaOXA-10, 100% identity) AMRFinder (blaTEM-1)	4	50	68	47	3	62.069	37.5	62.5	66.6667	26.3158	33.3333	8.33333	0	11.1111	8.33333
fes_2	59.7561	20	Enterochelin esterase		2	55	55	49	6	62.069	50	62.5	63.4921	47.3684	0	20.8333	33.3333	22.2222	16.6667
alx_2	59.7561	13.3333	Putative membrane-bound redox modulator Alx		1	53	53	49	4	58.6207	56.25	75	71.4286	21.0526	33.3333	12.5	0	11.1111	16.6667
hcaB_2	74.3902	23.3333	3-phenylpropionate-dihydrodiol/cinnamic acid-dihydrodiol dehydrogenase		1	68	68	61	7	70.6897	75	100	77.7778	63.1579	0	20.8333	66.6667	16.6667	33.3333
hdfR_3	82.9268	30	HTH-type transcriptional regulator HdfR		2	77	154	68	9	84.4828	75	87.5	96.8254	36.8421	66.6667	25	33.3333	38.8889	16.6667
hha_2	59.7561	13.3333	Hemolysin expression-modulating protein Hha		1	53	53	49	4	60.3448	56.25	62.5	73.0159	15.7895	33.3333	12.5	0	11.1111	16.6667
nadB	57.3171	26.6667	L-aspartate oxidase		2	55	57	47	8	67.2414	31.25	37.5	52.381	73.6842	0	29.1667	33.3333	27.7778	25
tnpR	58.5366	10	Transposon Tn3 resolvase		8	51	105	48	3	56.8966	56.25	75	66.6667	31.5789	0	12.5	0	11.1111	8.33333
traC_1	57.3171	13.3333	Protein TraC		2	51	51	47	4	55.1724	56.25	75	65.0794	31.5789	33.3333	12.5	0	11.1111	16.6667
traC_2	46.3415	10	Protein TraC		3	41	49	38	3	43.1034	50	62.5	47.619	42.1053	0	12.5	0	11.1111	8.33333
traV	75.6098	30	Protein TraV		1	71	71	62	9	84.4828	50	62.5	76.1905	73.6842	33.3333	25	66.6667	44.4444	8.33333
yciC	64.6341	16.6667	Putative metal chaperone YciC		4	58	232	53	5	68.9655	50	62.5	68.254	52.6316	33.3333	16.6667	0	16.6667	16.6667

## Sheet: AZM
	Resistant (%) - 74 samples	Sensitive (%) - 68 samples	Description	AMR Database	Unique kmers per gene	Isolate Count (R and S Isolates with at least 1 kmer in gene)	Kmer hits count (sum of unique kmers in all R and S isolates)	Number of R	Number of S	Resistant and Chicken - 51 samples	Resistant and Human - 18 samples	Resistant and Environment - 5 samples	Resistant and Farm - 62 samples	Resistant and Slaughterhouse - 12 samples	Sensitive and Chicken - 22 samples	Sensitive and Human - 38 samples	Sensitive and Environment - 8 samples	Sensitive and Farm - 43 samples	Sensitive and Slaughterhouse - 25 samples
acnB	93.2432	47.0588	Aconitate hydratase B	MutationDB (SNP)	1	101	101	69	32	96.0784	88.8889	80	98.3871	66.6667	77.2727	31.5789	37.5	55.814	32
ant1	67.5676	20.5882	Streptomycin 3''-adenylyltransferase	CARD (aadA2, 100% identity) ResFinder (aadA2_1, 100% identity) ARG-Annot ((AGly)aadA2, 100% identity) AMRFinder (aadA1)	5	64	147	50	14	66.6667	66.6667	80	69.3548	58.3333	31.8182	15.7895	12.5	25.5814	12
bla_1	71.6216	10.2941	Beta-lactamase CTX-M-1	CARD (CTX-M-55, 100% identity) ResFinder (blaCTX-M-55_1, 100% identity) ARG-Annot ((Bla)blaCTX-M-55, 100% identity) AMRFinder (blaCTX-M-27)	27	60	1098	53	7	76.4706	55.5556	80	74.1935	58.3333	9.09091	10.5263	12.5	9.30233	12
cai	64.8649	32.3529	Colicin-A immunity protein		1	70	70	48	22	76.4706	44.4444	20	66.129	58.3333	50	15.7895	62.5	37.2093	24
cma	64.8649	30.8824	Colicin-M		2	69	138	48	21	76.4706	44.4444	20	66.129	58.3333	45.4545	15.7895	62.5	34.8837	24
flhA_2	56.7568	20.5882	Flagellar biosynthesis protein FlhA		3	56	57	42	14	68.6275	33.3333	20	59.6774	41.6667	27.2727	15.7895	25	27.907	8
flmC	85.1351	44.1176	Protein FlmC		1	93	93	63	30	86.2745	88.8889	60	88.7097	66.6667	45.4545	42.1053	50	46.5116	40
hcaB_2	74.3243	33.8235	3-phenylpropionate-dihydrodiol/cinnamic acid-dihydrodiol dehydrogenase		1	78	78	55	23	68.6275	83.3333	100	75.8065	66.6667	50	21.0526	50	27.907	44
hdfR_3	83.7838	44.1176	HTH-type transcriptional regulator HdfR		2	92	92	62	30	82.3529	83.3333	100	88.7097	58.3333	45.4545	39.4737	62.5	51.1628	32
mdtJ	64.8649	33.8235	Spermidine export protein MdtJ		1	71	71	48	23	66.6667	55.5556	80	72.5806	25	36.3636	31.5789	37.5	39.5349	24
moeA	24.3243	57.3529	Molybdopterin molybdenumtransferase		2	57	59	18	39	21.5686	27.7778	40	20.9677	41.6667	45.4545	63.1579	62.5	53.4884	64
neo_1	47.2973	14.7059	Aminoglycoside 3'-phosphotransferase	CARD (APH(3')-Ia, 99% identity) ResFinder (aph(3')-Ia_3, 100% identity) ARG-Annot ((AGly)aph(3'')-Ia, 100% identity) AMRFinder (aph(3'')-Ib)	9	45	276	35	10	50.9804	38.8889	40	54.8387	8.33333	22.7273	10.5263	12.5	13.9535	16
neo_2	47.2973	16.1765	Aminoglycoside 3'-phosphotransferase	CARD (APH(3'')-Ib, 100% identity) ResFinder (aph(3'')-Ib_2, 100% identity) ARG-Annot ((AGly)strA, 100% identity) AMRFinder (aph(3')-Ia)	9	46	284	35	11	52.9412	38.8889	20	48.3871	41.6667	22.7273	13.1579	12.5	18.6047	12
ompT	41.8919	10.2941	Protease 7		2	38	39	31	7	43.1373	44.4444	20	38.7097	58.3333	9.09091	10.5263	12.5	9.30233	12
stiP	54.0541	17.6471	Cysteine protease StiP		1	52	52	40	12	50.9804	55.5556	80	61.2903	16.6667	31.8182	10.5263	12.5	18.6047	16
tfaE_2	59.4595	22.0588	Prophage tail fiber assembly protein TfaE		7	59	183	44	15	62.7451	50	60	64.5161	33.3333	27.2727	18.4211	25	30.2326	8
tfaE_4	36.4865	5.88235	Prophage tail fiber assembly protein TfaE		5	31	121	27	4	37.2549	33.3333	40	38.7097	25	4.54545	7.89474	0	9.30233	0
traC_2	54.0541	22.0588	Protein TraC		4	55	166	40	15	49.0196	66.6667	60	54.8387	50	36.3636	15.7895	12.5	16.2791	32
yciC	70.2703	29.4118	Putative metal chaperone YciC		2	72	144	52	20	76.4706	55.5556	60	70.9677	66.6667	59.0909	15.7895	12.5	30.2326	28
yehX	24.3243	64.7059	Glycine betaine uptake system ATP-binding protein YehX		1	62	62	18	44	19.6078	33.3333	40	17.7419	58.3333	68.1818	65.7895	50	62.7907	68
yjgH	41.8919	77.9412	RutC family protein YjgH		2	84	88	31	53	31.3725	61.1111	80	38.7097	58.3333	77.2727	76.3158	87.5	72.093	88

## Sheet: CAZ
	Resistant (%) - 30 samples	Sensitive (%) - 106 samples	Description	AMR Database	Unique kmers per gene	Isolate Count (R and S Isolates with at least 1 kmer in gene)	Kmer hits count (sum of unique kmers in all R and S isolates)	Number of R	Number of S	Resistant and Chicken - 21 samples	Resistant and Human - 8 samples	Resistant and Environment - 1 samples	Resistant and Farm - 25 samples	Resistant and Slaughterhouse - 5 samples	Sensitive and Chicken - 49 samples	Sensitive and Human - 45 samples	Sensitive and Environment - 12 samples	Sensitive and Farm - 75 samples	Sensitive and Slaughterhouse - 31 samples
abaF_1	50	10.3774	product=Fosfomycin resistance protein AbaF		1	26	26	15	11	66.6667	12.5	0	56	20	2.04082	15.5556	25	12	6.45161
accA	63.3333	27.3585	product=Acetyl-coenzyme A carboxylase carboxyl transferase subunit alpha		1	48	48	19	29	80.9524	25	0	76	0	30.6122	20	41.6667	25.3333	32.2581
acnA	30	60.3774	product=Aconitate hydratase A		1	73	73	9	64	19.0476	50	100	24	60	65.3061	62.2222	33.3333	60	61.2903
alsT	60	11.3208	product=Amino-acid carrier protein AlsT		1	30	30	18	12	80.9524	12.5	0	72	0	10.2041	11.1111	16.6667	13.3333	6.45161
ampH	40	7.54717	product=D-alanyl-D-alanine-carboxypeptidase/endopeptidase AmpH	CARD (Escherichia_coli_ampH, 99% identity) MutationDB (Deletion) ARG-Annot ((Bla)ampH_Ecoli, 99% identity)	1	20	20	12	8	52.381	12.5	0	48	0	10.2041	6.66667	0	8	6.45161
amyA	86.6667	41.5094	product=Cytoplasmic alpha-amylase		1	70	70	26	44	90.4762	75	100	88	80	36.7347	44.4444	50	42.6667	38.7097
argO	10	53.7736	product=Arginine exporter protein ArgO		1	60	60	3	57	0	37.5	0	8	20	55.102	55.5556	41.6667	54.6667	51.6129
arsB_2	36.6667	0.943396	product=Arsenical pump membrane protein		1	12	12	11	1	47.619	12.5	0	44	0	0	2.22222	0	1.33333	0
bcr_2	66.6667	34.9057	product=Bicyclomycin resistance protein	CARD (floR, 100% identity) ResFinder (floR_2, 98% identity) ARG-Annot ((Phe)floR, 100% identity) AMRFinder (floR)	5	57	203	20	37	80.9524	37.5	0	68	60	44.898	28.8889	16.6667	42.6667	16.129
bcsZ	70	30.1887	product=Endoglucanase		1	53	53	21	32	80.9524	37.5	100	80	20	36.7347	22.2222	33.3333	26.6667	38.7097
bglH_3	60	16.9811	product=Cryptic outer membrane porin BglH		2	36	36	18	18	76.1905	12.5	100	72	0	10.2041	22.2222	25	20	9.67742
bioA	40	76.4151	product=Adenosylmethionine-8-amino-7-oxononanoate aminotransferase		1	93	93	12	81	33.3333	62.5	0	36	60	73.4694	77.7778	83.3333	80	67.7419
bla_1	63.3333	15.0943	product=Beta-lactamase CTX-M-1	CARD (CTX-M-55, 100% identity) ResFinder (blaCTX-M-55_1, 100% identity) ARG-Annot ((Bla)blaCTX-M-55, 100% identity) AMRFinder (blaCTX-M-27)	8	35	188	19	16	66.6667	62.5	0	68	40	16.3265	13.3333	16.6667	17.3333	9.67742
bla_2	46.6667	10.3774	product=Beta-lactamase OXA-10	CARD (OXA-10, 100% identity) ResFinder (blaOXA-10_1, 100% identity) ARG-Annot ((Bla)blaOXA-10, 100% identity) AMRFinder (blaTEM-1)	7	25	40	14	11	52.381	37.5	0	52	20	8.16327	11.1111	16.6667	13.3333	3.22581
casC	93.3333	51.8868	product=CRISPR system Cascade subunit CasC		1	83	83	28	55	95.2381	87.5	100	92	100	51.0204	48.8889	66.6667	54.6667	45.1613
cdgI_2	40	6.60377	product=putative diguanylate cyclase CdgI		2	19	33	12	7	42.8571	37.5	0	44	20	2.04082	11.1111	8.33333	5.33333	9.67742
chaC	20	79.2453	product=Glutathione-specific gamma-glutamylcyclotransferase		1	90	90	6	84	4.7619	62.5	0	12	60	73.4694	86.6667	75	74.6667	90.3226
codB_2	6.66667	36.7925	product=Cytosine permease		2	41	58	2	39	0	25	0	4	20	53.0612	20	33.3333	37.3333	35.4839
copB	53.3333	12.2642	product=Copper resistance protein B		2	29	33	16	13	66.6667	25	0	56	40	8.16327	15.5556	16.6667	9.33333	19.3548
crfC	60	16.0377	product=Clamp-binding protein CrfC		1	35	35	18	17	80.9524	12.5	0	72	0	14.2857	17.7778	16.6667	20	6.45161
cueO	86.6667	31.1321	product=Blue copper oxidase CueO	MutationDB (SNP)	2	59	60	26	33	95.2381	62.5	100	92	60	36.7347	22.2222	41.6667	29.3333	35.4839
cusA_1	53.3333	14.1509	product=Cation efflux system protein CusA		1	31	31	16	15	66.6667	25	0	56	40	8.16327	20	16.6667	12	19.3548
cysI	70	39.6226	product=Sulfite reductase [NADPH] hemoprotein beta-component		1	63	63	21	42	80.9524	37.5	100	80	20	44.898	31.1111	50	40	38.7097
dosP	46.6667	90.566	product=Oxygen sensor protein DosP	MutationDB (SNP)	1	110	110	14	96	33.3333	75	100	44	60	91.8367	88.8889	91.6667	94.6667	80.6452
dtpB	76.6667	30.1887	product=Dipeptide and tripeptide permease B		1	55	55	23	32	95.2381	37.5	0	80	60	24.4898	33.3333	41.6667	34.6667	19.3548
elfC	3.33333	34.9057	product=putative outer membrane usher protein ElfC		1	38	38	1	37	0	12.5	0	0	20	34.6939	40	16.6667	32	41.9355
elmGT	76.6667	41.5094	product=Elloramycin glycosyltransferase ElmGT	VFDB (iroB)	1	67	67	23	44	85.7143	62.5	0	88	20	57.1429	24.4444	41.6667	42.6667	38.7097
erfK	16.6667	60.3774	product=putative L%2CD-transpeptidase ErfK/SrfK		1	69	69	5	64	4.7619	37.5	100	12	40	59.1837	57.7778	75	57.3333	67.7419
fadA	66.6667	26.4151	product=3-ketoacyl-CoA thiolase FadA		2	48	49	20	28	71.4286	50	100	68	60	36.7347	17.7778	16.6667	22.6667	35.4839
fimD_1	56.6667	26.4151	product=Outer membrane usher protein FimD	VFDB (fimD)	1	45	45	17	28	71.4286	25	0	68	0	30.6122	24.4444	16.6667	26.6667	25.8065
fixB_1	33.3333	0.943396	product=Protein FixB		1	11	11	10	1	42.8571	12.5	0	40	0	0	2.22222	0	1.33333	0
flu	56.6667	6.60377	product=Antigen 43	MutationDB (SNP)	4	24	32	17	7	76.1905	12.5	0	68	0	6.12245	6.66667	8.33333	8	3.22581
glnE	6.66667	42.4528	product=Bifunctional glutamine synthetase adenylyltransferase/adenylyl-removing enzyme		2	47	47	2	45	4.7619	12.5	0	8	0	42.8571	44.4444	33.3333	40	48.3871
gmm	36.6667	0.943396	product=GDP-mannose mannosyl hydrolase		1	12	12	11	1	47.619	12.5	0	44	0	0	2.22222	0	1.33333	0
gspA_1	76.6667	9.43396	product=General stress protein A		4	33	57	23	10	95.2381	37.5	0	84	40	2.04082	13.3333	25	10.6667	6.45161
gspA_2	80	16.9811	product=General stress protein A		5	42	84	24	18	95.2381	50	0	84	60	8.16327	22.2222	33.3333	20	9.67742
hisF	40	6.60377	product=Imidazole glycerol phosphate synthase subunit HisF	MutationDB (SNP)	1	19	19	12	7	47.619	25	0	48	0	4.08163	6.66667	16.6667	6.66667	6.45161
hisI	40	5.66038	product=Histidine biosynthesis bifunctional protein HisIE		1	18	18	12	6	47.619	25	0	48	0	4.08163	4.44444	16.6667	5.33333	6.45161
ilvC	83.3333	43.3962	product=Ketol-acid reductoisomerase (NADP(+))		1	71	71	25	46	100	37.5	100	92	40	53.0612	31.1111	50	38.6667	54.8387
intA_1	36.6667	0.943396	product=Prophage integrase IntA		1	12	12	11	1	47.619	12.5	0	44	0	0	2.22222	0	1.33333	0
klcA_1	40	2.83019	product=Antirestriction protein KlcA		1	15	15	12	3	42.8571	37.5	0	48	0	2.04082	2.22222	8.33333	2.66667	3.22581
ldcA	26.6667	65.0943	product=Murein tetrapeptide carboxypeptidase	MutationDB (SNP)	1	77	77	8	69	19.0476	50	0	16	80	61.2245	73.3333	50	69.3333	54.8387
lexA_3	33.3333	0.943396	product=LexA repressor		1	11	11	10	1	42.8571	12.5	0	40	0	0	2.22222	0	1.33333	0
lnt	40	2.83019	product=Apolipoprotein N-acyltransferase		1	15	15	12	3	47.619	25	0	44	20	0	4.44444	8.33333	4	0
lon_3	36.6667	0.943396	product=Lon protease		2	12	24	11	1	47.619	12.5	0	44	0	0	2.22222	0	1.33333	0
lpoA	63.3333	29.2453	product=Penicillin-binding protein activator LpoA	MutationDB (SNP)	1	50	50	19	31	80.9524	25	0	72	20	24.4898	35.5556	25	34.6667	16.129
malF	36.6667	74.5283	product=Maltose/maltodextrin transport system permease protein MalF		1	90	90	11	79	19.0476	75	100	28	80	75.5102	75.5556	66.6667	74.6667	74.1935
manP_1	90	58.4906	product=PTS system mannose-specific EIIBCA component		2	89	89	27	62	100	62.5	100	96	60	57.1429	68.8889	25	62.6667	48.3871
metG	56.6667	0.943396	product=Methionine--tRNA ligase		1	18	18	17	1	76.1905	12.5	0	68	0	0	2.22222	0	1.33333	0
mnmE	60	2.83019	product=tRNA modification GTPase MnmE		1	21	21	18	3	76.1905	25	0	68	20	0	4.44444	8.33333	4	0
moeA	56.6667	2.83019	product=Molybdopterin molybdenumtransferase		1	20	20	17	3	76.1905	12.5	0	68	0	0	4.44444	8.33333	4	0
mscK	70	36.7925	product=Mechanosensitive channel MscK		2	60	60	21	39	80.9524	37.5	100	80	20	42.8571	24.4444	58.3333	34.6667	41.9355
mshA	36.6667	0.943396	product=D-inositol-3-phosphate glycosyltransferase		3	12	36	11	1	47.619	12.5	0	44	0	0	2.22222	0	1.33333	0
narL_1	56.6667	14.1509	product=Nitrate/nitrite response regulator protein NarL		1	32	32	17	15	76.1905	12.5	0	68	0	14.2857	13.3333	16.6667	16	9.67742
neo_2	66.6667	17.9245	product=Aminoglycoside 3'-phosphotransferase	CARD (APH(3'')-Ib, 100% identity) ResFinder (aph(3'')-Ib_2, 100% identity) ARG-Annot ((AGly)strA, 100% identity) AMRFinder (aph(3')-Ia)	4	39	78	20	19	76.1905	50	0	68	60	24.4898	11.1111	16.6667	20	12.9032
norW	66.6667	28.3019	product=Nitric oxide reductase FlRd-NAD(+) reductase		1	50	50	20	30	80.9524	25	100	80	0	36.7347	17.7778	33.3333	28	29.0323
ompT	60	11.3208	product=Protease 7		2	30	60	18	12	61.9048	62.5	0	60	60	10.2041	11.1111	16.6667	9.33333	16.129
pdeN	63.3333	16.9811	product=putative cyclic di-GMP phosphodiesterase PdeN		1	37	37	19	18	80.9524	25	0	72	20	18.3673	15.5556	16.6667	21.3333	6.45161
pfeA	76.6667	38.6792	product=Ferric enterobactin receptor	VFDB (iroN)	3	64	66	23	41	85.7143	62.5	0	88	20	57.1429	17.7778	41.6667	38.6667	38.7097
plaP	73.3333	25.4717	product=Low-affinity putrescine importer PlaP	MutationDB (Deletion)	1	49	49	22	27	95.2381	25	0	80	40	30.6122	22.2222	16.6667	18.6667	41.9355
purL	40	93.3962	product=Phosphoribosylformylglycinamidine synthase		4	111	144	12	99	19.0476	87.5	100	28	100	93.8776	93.3333	91.6667	90.6667	100
rfaC	73.3333	8.49057	product=Lipopolysaccharide heptosyltransferase 1		1	31	31	22	9	95.2381	25	0	80	40	2.04082	11.1111	25	9.33333	6.45161
rfaY	76.6667	9.43396	product=Lipopolysaccharide core heptose(II) kinase RfaY		2	33	66	23	10	95.2381	37.5	0	84	40	2.04082	13.3333	25	10.6667	6.45161
rfbB	36.6667	0.943396	product=dTDP-glucose 4%2C6-dehydratase		1	12	12	11	1	47.619	12.5	0	44	0	0	2.22222	0	1.33333	0
rhsD_3	60	25.4717	product=Protein RhsD	VFDB (rhs/PAAR)	19	45	137	18	27	80.9524	12.5	0	72	0	24.4898	26.6667	25	22.6667	32.2581
rhsD_5	36.6667	1.88679	product=Protein RhsD		19	13	49	11	2	47.619	12.5	0	44	0	0	4.44444	0	1.33333	3.22581
rhsD_6	33.3333	1.88679	product=Protein RhsD		7	12	34	10	2	42.8571	12.5	0	40	0	0	4.44444	0	1.33333	3.22581
rhtC_1	36.6667	0.943396	product=Threonine efflux protein		2	12	13	11	1	47.619	12.5	0	44	0	0	2.22222	0	1.33333	0
rluF	6.66667	39.6226	product=Dual-specificity RNA pseudouridine synthase RluF		1	44	44	2	42	0	25	0	4	20	30.6122	48.8889	41.6667	37.3333	45.1613
rnr	40	86.7925	product=Ribonuclease R		2	104	104	12	92	23.8095	75	100	32	80	85.7143	91.1111	75	84	93.5484
sdhA	36.6667	68.8679	product=Succinate dehydrogenase flavoprotein subunit	MutationDB (SNP)	1	84	84	11	73	28.5714	50	100	36	40	69.3878	68.8889	66.6667	64	80.6452
sgrR_2	83.3333	37.7358	product=HTH-type transcriptional regulator SgrR		2	65	65	25	40	95.2381	62.5	0	84	80	34.6939	44.4444	25	33.3333	48.3871
sorB	63.3333	21.6981	product=PTS system sorbose-specific EIIB component		1	42	42	19	23	76.1905	25	100	76	0	26.5306	15.5556	25	18.6667	29.0323
tfaE_1	66.6667	29.2453	product=Prophage tail fiber assembly protein TfaE		7	51	218	20	31	85.7143	12.5	100	80	0	22.449	33.3333	41.6667	28	32.2581
tfaE_2	73.3333	33.0189	product=Prophage tail fiber assembly protein TfaE		7	57	195	22	35	90.4762	25	100	84	20	36.7347	26.6667	41.6667	41.3333	12.9032
tfaE_3	60	16.9811	product=Prophage tail fiber assembly protein TfaE		7	36	143	18	18	80.9524	12.5	0	72	0	18.3673	11.1111	33.3333	20	9.67742
tfaE_4	50	9.43396	product=Prophage tail fiber assembly protein TfaE		7	25	97	15	10	61.9048	25	0	56	20	6.12245	11.1111	16.6667	12	3.22581
tnsB_2	36.6667	0.943396	product=Transposon Tn7 transposition protein TnsB		2	12	24	11	1	47.619	12.5	0	44	0	0	2.22222	0	1.33333	0
tnsE	40	7.54717	product=Transposon Tn7 transposition protein TnsE		1	20	20	12	8	47.619	25	0	44	20	6.12245	8.88889	8.33333	9.33333	3.22581
traS	60	11.3208	product=Protein TraS		3	30	79	18	12	66.6667	50	0	60	60	8.16327	13.3333	16.6667	13.3333	6.45161
tynA	60	3.77358	product=Primary amine oxidase		1	22	22	18	4	76.1905	25	0	68	20	0	4.44444	16.6667	5.33333	0
uup	80	46.2264	product=ABC transporter ATP-binding protein uup		1	73	73	24	49	95.2381	50	0	84	60	38.7755	55.5556	41.6667	46.6667	45.1613
vapC_2	40	6.60377	product=tRNA(fMet)-specific endonuclease VapC		1	19	19	12	7	47.619	12.5	100	40	40	10.2041	2.22222	8.33333	9.33333	0
wzxC	40	5.66038	product=Lipopolysaccharide biosynthesis protein WzxC		1	18	18	12	6	47.619	25	0	48	0	4.08163	4.44444	16.6667	6.66667	3.22581
ybbC_2	33.3333	0.943396	product=putative protein YbbC		1	11	11	10	1	42.8571	12.5	0	40	0	0	2.22222	0	1.33333	0
yciC	86.6667	41.5094	product=Putative metal chaperone YciC		2	70	71	26	44	95.2381	75	0	92	60	65.3061	17.7778	33.3333	42.6667	38.7097
ydfR	53.3333	2.83019	product=putative protein YdfR	MutationDB (SNP)	1	19	19	16	3	71.4286	12.5	0	64	0	4.08163	2.22222	0	4	0
ygiD	26.6667	63.2075	product=4%2C5-DOPA dioxygenase extradiol		1	75	75	8	67	19.0476	50	0	20	60	59.1837	71.1111	50	61.3333	67.7419
yhbX	20	78.3019	product=Putative transferase YhbX	MutationDB (SNP)	1	89	89	6	83	9.52381	37.5	100	16	40	77.551	80	75	77.3333	80.6452
yhjB	46.6667	14.1509	product=Putative HTH-type transcriptional regulator YhjB		1	29	29	14	15	47.619	37.5	100	52	20	20.4082	8.88889	8.33333	9.33333	25.8065
yifK	26.6667	60.3774	product=putative transport protein YifK		1	72	72	8	64	19.0476	50	0	16	80	53.0612	71.1111	50	60	61.2903
yihS	40	81.1321	product=Sulfoquinovose isomerase		2	98	157	12	86	23.8095	75	100	32	80	91.8367	73.3333	66.6667	78.6667	87.0968
ynbD	53.3333	4.71698	product=putative protein YnbD		2	21	21	16	5	71.4286	12.5	0	64	0	0	6.66667	16.6667	5.33333	3.22581
yraK	63.3333	28.3019	product=putative fimbrial-like protein YraK		1	49	49	19	30	76.1905	25	100	76	0	34.6939	17.7778	41.6667	29.3333	25.8065

## Sheet: CFX
	Resistant (%) - 15 samples	Sensitive (%) - 133 samples	Description	AMR Database	Unique kmers per gene	Isolate Count (R and S Isolates with at least 1 kmer in gene)	Kmer hits count (sum of unique kmers in all R and S isolates)	Number of R	Number of S	Resistant and Chicken - 10 samples	Resistant and Human - 3 samples	Resistant and Environment - 2 samples	Resistant and Farm - 10 samples	Resistant and Slaughterhouse - 5 samples	Sensitive and Chicken - 68 samples	Sensitive and Human - 54 samples	Sensitive and Environment - 11 samples	Sensitive and Farm - 99 samples	Sensitive and Slaughterhouse - 34 samples
alaA	40	3.00752	product=Glutamate-pyruvate aminotransferase AlaA		1	10	10	6	4	60	0	0	60	0	1.47059	5.55556	0	3.0303	2.94118
ampG	40	0	product=Anhydromuropeptide permease	MutationDB (SNP)	1	6	6	6	0	60	0	0	60	0	0	0	0	0	0
ant1_1	46.6667	2.25564	product=Streptomycin 3''-adenylyltransferase	CARD (aadA2, 100% identity) ResFinder (aadA2_2, 100% identity) ARG-Annot ((AGly)aadA2, 100% identity) AMRFinder (aadA2)	2	20	20	7	3	60	33.3333	0	60	20	2.94118	1.85185	0	3.0303	0
araH	40	9.02256	product=L-arabinose transport system permease protein AraH		1	18	18	6	12	60	0	0	60	0	4.41176	12.963	18.1818	10.101	5.88235
argF	40	2.25564	product=Ornithine carbamoyltransferase		1	9	9	6	3	60	0	0	60	0	1.47059	3.7037	0	3.0303	0
argH	73.3333	34.5865	product=Argininosuccinate lyase		1	57	57	11	46	90	0	100	80	60	39.7059	29.6296	27.2727	35.3535	32.3529
bcr_2	53.3333	16.5414	product=Bicyclomycin resistance protein	CARD (floR, 100% identity) ResFinder (floR_2, 98% identity) ARG-Annot ((Phe)floR, 100% identity) AMRFinder (floR)	1	30	30	8	22	70	33.3333	0	60	40	17.6471	16.6667	9.09091	18.1818	11.7647
blc_1	46.6667	4.51128	product=Outer membrane lipoprotein Blc	MutationDB (SNP)	1	13	13	7	6	70	0	0	60	20	2.94118	7.40741	0	5.05051	2.94118
caeA	40	0	product=Carboxylesterase A		1	6	6	6	0	60	0	0	60	0	0	0	0	0	0
carB	40	2.25564	product=Carbamoyl-phosphate synthase large chain	MutationDB (SNP)	1	9	9	6	3	60	0	0	60	0	1.47059	1.85185	9.09091	2.0202	2.94118
ccdB	53.3333	17.2932	product=Toxin CcdB		1	31	31	8	23	70	33.3333	0	60	40	13.2353	20.3704	27.2727	20.202	8.82353
cdiA	40	0	product=tRNA nuclease CdiA		1	6	6	6	0	60	0	0	60	0	0	0	0	0	0
cia	66.6667	24.812	product=Colicin-Ia		3	101	101	10	33	90	33.3333	0	70	60	32.3529	14.8148	27.2727	26.2626	20.5882
dcm_2	46.6667	12.0301	product=DNA-cytosine methyltransferase		2	42	42	7	16	70	0	0	60	20	13.2353	12.963	0	14.1414	5.88235
dgaF	46.6667	6.01504	product=2-dehydro-3-deoxy-phosphogluconate aldolase		1	15	15	7	8	60	0	50	70	0	4.41176	5.55556	18.1818	8.08081	0
dgcT	73.3333	40.6015	product=putative diguanylate cyclase DgcT		1	65	65	11	54	90	33.3333	50	70	80	36.7647	48.1481	27.2727	41.4141	38.2353
dnaJ_2	46.6667	5.26316	product=Chaperone protein DnaJ		1	14	14	7	7	70	0	0	60	20	7.35294	1.85185	9.09091	5.05051	5.88235
ecoRIIR	53.3333	14.2857	product=Type-2 restriction enzyme EcoRII		2	54	54	8	19	70	33.3333	0	60	40	17.6471	12.963	0	17.1717	5.88235
ehaG	73.3333	40.6015	product=Autotransporter adhesin EhaG		1	65	65	11	54	90	33.3333	50	80	60	45.5882	35.1852	36.3636	42.4242	35.2941
epsE	40	6.01504	product=Type II secretion system protein E		1	14	14	6	8	60	0	0	60	0	4.41176	5.55556	18.1818	6.06061	5.88235
fdrA_1	40	4.51128	product=Protein FdrA		2	12	12	6	6	60	0	0	60	0	0	9.25926	9.09091	3.0303	8.82353
flgF_2	46.6667	4.51128	product=Flagellar basal-body rod protein FlgF		1	13	13	7	6	60	33.3333	0	70	0	1.47059	9.25926	0	4.0404	5.88235
flgH_2	46.6667	4.51128	product=Flagellar L-ring protein		1	13	13	7	6	60	33.3333	0	70	0	1.47059	9.25926	0	4.0404	5.88235
fucP_2	53.3333	13.5338	product=L-fucose-proton symporter		1	26	26	8	18	50	66.6667	50	70	20	10.2941	16.6667	18.1818	15.1515	8.82353
gph	46.6667	15.7895	product=Phosphoglycolate phosphatase		1	28	28	7	21	70	0	0	60	20	14.7059	14.8148	27.2727	18.1818	8.82353
hemC	33.3333	66.9173	product=Porphobilinogen deaminase		1	94	94	5	89	20	66.6667	50	20	60	61.7647	74.0741	63.6364	65.6566	70.5882
hin_1	40	0	product=DNA-invertase hin		9	49	49	6	0	50	0	50	60	0	0	0	0	0	0
hisB	46.6667	12.782	product=Histidine biosynthesis bifunctional protein HisB		1	24	24	7	17	70	0	0	60	20	14.7059	9.25926	18.1818	14.1414	8.82353
hisF	73.3333	29.3233	product=Imidazole glycerol phosphate synthase subunit HisF	MutationDB (SNP)	1	50	50	11	39	90	33.3333	50	80	60	19.1176	40.7407	36.3636	28.2828	32.3529
hsdR	53.3333	15.0376	product=Type I restriction enzyme EcoR124II R protein		1	28	28	8	20	60	66.6667	0	80	0	11.7647	14.8148	36.3636	10.101	29.4118
hycG_1	46.6667	15.0376	product=Formate hydrogenlyase subunit 7		1	27	27	7	20	60	0	50	70	0	20.5882	5.55556	27.2727	12.1212	23.5294
hyi	40	1.50376	product=Hydroxypyruvate isomerase		1	8	8	6	2	60	0	0	60	0	0	1.85185	9.09091	2.0202	0
intA_2	53.3333	3.7594	product=Prophage integrase IntA		3	13	13	8	5	80	0	0	60	40	1.47059	7.40741	0	3.0303	5.88235
intS_1	46.6667	8.27068	product=Prophage integrase IntS	MutationDB (SNP)	3	30	30	7	11	70	0	0	60	20	8.82353	5.55556	18.1818	10.101	2.94118
mbeC	40	2.25564	product=Mobilization protein MbeC		2	9	9	6	3	60	0	0	60	0	4.41176	0	0	3.0303	0
melA	46.6667	10.5263	product=Alpha-galactosidase		1	21	21	7	14	60	0	50	70	0	2.94118	20.3704	9.09091	10.101	11.7647
menE	60	24.0602	product=2-succinylbenzoate--CoA ligase		1	41	41	9	32	70	33.3333	50	70	40	22.0588	25.9259	27.2727	27.2727	14.7059
mngR_1	46.6667	11.2782	product=Mannosyl-D-glycerate transport/metabolism system repressor MngR		1	22	22	7	15	70	0	0	60	20	13.2353	9.25926	9.09091	4.0404	32.3529
neo_1	46.6667	10.5263	product=Aminoglycoside 3'-phosphotransferase	CARD (APH(3')-Ia, 99% identity) ResFinder (aph(3')-Ia_3, 100% identity) ARG-Annot ((AGly)aph(3'')-Ia, 100% identity) AMRFinder (aph(3'')-Ib)	1	21	21	7	14	70	0	0	60	20	5.88235	16.6667	9.09091	9.09091	14.7059
ompX_1	53.3333	21.8045	product=Outer membrane protein X		3	73	73	8	29	70	0	50	60	40	26.4706	18.5185	9.09091	22.2222	20.5882
pagN_2	46.6667	5.26316	product=Outer membrane protein PagN		2	23	23	7	7	70	0	0	60	20	4.41176	5.55556	9.09091	7.07071	0
papA	46.6667	15.0376	product=Pap fimbrial major pilin protein		1	27	27	7	20	60	0	50	70	0	22.0588	5.55556	18.1818	19.1919	2.94118
papC_2	46.6667	12.0301	product=Outer membrane usher protein PapC		2	46	46	7	16	60	0	50	70	0	19.1176	3.7037	9.09091	16.1616	0
pgtB	53.3333	10.5263	product=Phosphoglycerate transport system sensor protein PgtB		1	22	22	8	14	70	0	50	70	20	14.7059	1.85185	27.2727	14.1414	0
pgtC	53.3333	10.5263	product=Phosphoglycerate transport regulatory protein PgtC		1	22	22	8	14	70	0	50	70	20	14.7059	1.85185	27.2727	14.1414	0
pgtP	53.3333	9.77444	product=Phosphoglycerate transporter protein		1	21	21	8	13	70	0	50	70	20	13.2353	1.85185	27.2727	13.1313	0
phnI	60	18.0451	product=Alpha-D-ribose 1-methylphosphonate 5-triphosphate synthase subunit PhnI		1	33	33	9	24	60	66.6667	50	80	20	10.2941	25.9259	27.2727	14.1414	29.4118
phnM	73.3333	37.594	product=Alpha-D-ribose 1-methylphosphonate 5-triphosphate diphosphatase		1	61	61	11	50	90	33.3333	50	80	60	45.5882	27.7778	36.3636	40.404	29.4118
priA	66.6667	35.3383	product=Primosomal protein N'	MutationDB (SNP)	1	57	57	10	47	80	33.3333	50	80	40	42.6471	24.0741	45.4545	37.3737	29.4118
rep_1	33.3333	0	product=ATP-dependent DNA helicase Rep		1	5	5	5	0	50	0	0	50	0	0	0	0	0	0
rfaG	13.3333	53.3835	product=Lipopolysaccharide core biosynthesis protein RfaG		1	73	73	2	71	10	0	50	10	20	54.4118	53.7037	45.4545	52.5253	55.8824
rhlE_1	46.6667	0.75188	product=ATP-dependent RNA helicase RhlE		2	16	16	7	1	60	0	50	70	0	1.47059	0	0	1.0101	0
rhsD_1	73.3333	39.0977	product=Protein RhsD		26	235	235	11	52	80	33.3333	100	90	40	45.5882	35.1852	18.1818	41.4141	32.3529
rhsD_2	66.6667	32.3308	product=Protein RhsD		14	177	177	10	43	80	0	100	80	40	27.9412	38.8889	27.2727	31.3131	35.2941
rhsD_3	66.6667	26.3158	product=Protein RhsD		16	157	157	10	35	80	0	100	80	40	29.4118	25.9259	9.09091	26.2626	26.4706
rne	66.6667	20.3008	product=Ribonuclease E	MutationDB (SNP)	1	37	37	10	27	90	33.3333	0	70	60	22.0588	16.6667	27.2727	20.202	20.5882
rop	40	1.50376	product=Regulatory protein rop		1	8	8	6	2	60	0	0	60	0	2.94118	0	0	2.0202	0
sodA	40	0	product=Superoxide dismutase [Mn]		1	6	6	6	0	60	0	0	60	0	0	0	0	0	0
tamB	46.6667	2.25564	product=Translocation and assembly module subunit TamB	MutationDB (SNP)	1	10	10	7	3	60	0	50	70	0	0	3.7037	9.09091	2.0202	2.94118
tetA	60	18.0451	product=Tetracycline resistance protein%2C class B	CARD (TetA, 100% identity)	1	33	33	9	24	80	0	50	70	40	11.7647	25.9259	18.1818	14.1414	29.4118
tfaE_1	53.3333	16.5414	product=Prophage tail fiber assembly protein TfaE		2	32	32	8	22	70	0	50	70	20	19.1176	14.8148	9.09091	19.1919	8.82353
trg	80	48.8722	product=Methyl-accepting chemotaxis protein III	MutationDB (SNP)	1	77	77	12	65	100	33.3333	50	80	80	50	46.2963	54.5455	49.4949	47.0588
ttcA	46.6667	14.2857	product=tRNA-cytidine(32) 2-sulfurtransferase		1	26	26	7	19	70	0	0	60	20	10.2941	16.6667	27.2727	16.1616	8.82353
ulaA	53.3333	19.5489	product=Ascorbate-specific PTS system EIIC component		1	34	34	8	26	60	33.3333	50	80	0	13.2353	27.7778	18.1818	21.2121	14.7059
vgrG1_1	73.3333	33.8346	product=Actin cross-linking toxin VgrG1		8	341	341	11	45	90	0	100	80	60	39.7059	25.9259	36.3636	35.3535	29.4118
vgrG1_2	66.6667	31.5789	product=Actin cross-linking toxin VgrG1		8	232	232	10	42	70	66.6667	50	90	20	35.2941	24.0741	45.4545	34.3434	23.5294
vnfA	46.6667	7.5188	product=Nitrogen fixation protein VnfA		1	17	17	7	10	60	33.3333	0	70	0	1.47059	16.6667	0	6.06061	11.7647
xerC_4	40	5.26316	product=Tyrosine recombinase XerC		4	23	23	6	7	50	0	50	50	20	5.88235	5.55556	0	5.05051	5.88235
xerC_7	40	8.27068	product=Tyrosine recombinase XerC		4	33	33	6	11	50	33.3333	0	50	20	2.94118	14.8148	9.09091	9.09091	5.88235
ybiT	46.6667	2.25564	product=putative ABC transporter ATP-binding protein YbiT		1	10	10	7	3	60	0	50	70	0	0	3.7037	9.09091	2.0202	2.94118
ycaL	73.3333	35.3383	product=Metalloprotease YcaL	MutationDB (SNP)	2	59	59	11	47	90	33.3333	50	80	60	45.5882	24.0741	27.2727	38.3838	26.4706
yciC	80	48.1203	product=Putative metal chaperone YciC		1	76	76	12	64	100	66.6667	0	80	80	66.1765	25.9259	45.4545	51.5152	38.2353
ydhX_1	86.6667	56.391	product=putative ferredoxin-like protein YdhX		1	88	88	13	75	100	66.6667	50	80	100	58.8235	53.7037	54.5455	57.5758	52.9412
ydiF_2	73.3333	21.0526	product=Acetate CoA-transferase YdiF		1	39	39	11	28	100	33.3333	0	70	80	26.4706	12.963	27.2727	22.2222	17.6471
yhbX_2	53.3333	11.2782	product=Putative transferase YhbX	MutationDB (SNP)	1	23	23	8	15	70	33.3333	0	70	20	11.7647	7.40741	27.2727	11.1111	11.7647
yhhJ	73.3333	39.0977	product=Inner membrane transport permease YhhJ		1	63	63	11	52	90	33.3333	50	80	60	45.5882	31.4815	36.3636	40.404	35.2941
yiaC	73.3333	39.0977	product=Peptidyl-lysine N-acetyltransferase YiaC		1	63	63	11	52	90	33.3333	50	80	60	45.5882	29.6296	45.4545	42.4242	29.4118
ypdE	46.6667	12.0301	product=Aminopeptidase YpdE		2	42	42	7	16	70	0	0	60	20	7.35294	14.8148	27.2727	11.1111	14.7059
yraI	66.6667	32.3308	product=putative fimbrial chaperone YraI		1	53	53	10	43	80	33.3333	50	80	40	38.2353	24.0741	36.3636	34.3434	26.4706

## Sheet: CFZ
	Resistant (%) - 108 samples	Sensitive (%) - 27 samples	Description	AMR Database	Unique kmers per gene	Isolate Count (R and S Isolates with at least 1 kmer in gene)	Kmer hits count (sum of unique kmers in all R and S isolates)	Number of R	Number of S	Resistant and Chicken - 70 samples	Resistant and Human - 27 samples	Resistant and Environment - 11 samples	Resistant and Farm - 82 samples	Resistant and Slaughterhouse - 26 samples	Sensitive and Chicken - 5 samples	Sensitive and Human - 20 samples	Sensitive and Environment - 2 samples	Sensitive and Farm - 19 samples	Sensitive and Slaughterhouse - 8 samples
ant1	52.7778	14.8148	product=Streptomycin 3''-adenylyltransferase	CARD (aadA2, 100% identity) ResFinder (aadA2_1, 100% identity) ARG-Annot ((AGly)aadA2, 100% identity) AMRFinder (aadA1)	4	61	154	57	4	52.8571	51.8519	54.5455	58.5366	34.6154	40	10	0	15.7895	12.5
arsA	0.925926	33.3333	product=Arsenical pump-driving ATPase		1	10	10	1	9	1.42857	0	0	1.21951	0	20	40	0	31.5789	37.5
bcr_2	51.8519	7.40741	product=Bicyclomycin resistance protein	CARD (floR, 100% identity) ResFinder (floR_2, 98% identity) ARG-Annot ((Phe)floR, 100% identity) AMRFinder (floR)	9	58	522	56	2	64.2857	33.3333	18.1818	60.9756	23.0769	0	10	0	5.26316	12.5
dcm_2	49.0741	11.1111	product=DNA-cytosine methyltransferase		1	56	56	53	3	48.5714	48.1481	54.5455	59.7561	15.3846	40	5	0	10.5263	12.5
dgoK1	40.7407	7.40741	product=putative 2-dehydro-3-deoxygalactonokinase DgoK1		1	46	46	44	2	47.1429	29.6296	27.2727	40.2439	42.3077	20	5	0	5.26316	12.5
hcaB_2	68.5185	14.8148	product=3-phenylpropionate-dihydrodiol/cinnamic acid-dihydrodiol dehydrogenase		1	78	78	74	4	67.1429	70.3704	72.7273	73.1707	53.8462	20	10	50	10.5263	25
iucB	50	18.5185	product=N(6)-hydroxylysine O-acetyltransferase		1	59	59	54	5	50	44.4444	63.6364	51.2195	46.1538	60	5	50	21.0526	12.5
mntB_1	70.3704	18.5185	product=Manganese transport system ATP-binding protein MntB		16	81	309	76	5	71.4286	74.0741	54.5455	75.6098	53.8462	40	10	50	21.0526	12.5
mntB_2	75	44.4444	product=Manganese transport system membrane protein MntB		7	93	276	81	12	77.1429	77.7778	54.5455	80.4878	57.6923	80	35	50	47.3684	37.5
mntB_3	67.5926	37.037	product=Manganese transport system membrane protein MntB		16	83	329	73	10	64.2857	74.0741	72.7273	70.7317	57.6923	80	30	0	36.8421	37.5
ompT_2	37.963	7.40741	product=Protease 7		1	43	43	41	2	40	33.3333	36.3636	48.7805	3.84615	20	0	50	10.5263	0
paaZ	28.7037	59.2593	product=Bifunctional protein PaaZ		1	47	47	31	16	25.7143	37.037	27.2727	15.8537	69.2308	60	60	50	57.8947	62.5
parA	41.6667	7.40741	product=Plasmid partition protein A		1	47	47	45	2	44.2857	37.037	36.3636	45.122	30.7692	0	10	0	10.5263	0
recB	49.0741	18.5185	product=RecBCD enzyme subunit RecB		1	58	58	53	5	42.8571	62.963	54.5455	46.3415	57.6923	40	10	50	26.3158	0
traD	62.037	29.6296	product=Coupling protein TraD		13	75	660	67	8	62.8571	62.963	54.5455	58.5366	73.0769	40	25	50	36.8421	12.5
yojI	54.6296	22.2222	product=ABC transporter ATP-binding/permease protein YojI	CARD (yojI, 99% identity)	1	65	65	59	6	58.5714	40.7407	63.6364	51.2195	65.3846	40	20	0	15.7895	37.5

## Sheet: CHL
	Resistant (%) - 107 samples	Sensitive (%) - 41 samples	Description	AMR Database	Unique kmers per gene	Isolate Count (R and S Isolates with at least 1 kmer in gene)	Kmer hits count (sum of unique kmers in all R and S isolates)	Number of R	Number of S	Resistant and Chicken - 65 samples	Resistant and Human - 32 samples	Resistant and Environment - 10 samples	Resistant and Farm - 84 samples	Resistant and Slaughterhouse - 23 samples	Sensitive and Chicken - 15 samples	Sensitive and Human - 23 samples	Sensitive and Environment - 3 samples	Sensitive and Farm - 27 samples	Sensitive and Slaughterhouse - 14 samples
bcr_2	59.8131	7.31707	product=Bicyclomycin resistance protein	CARD (floR, 100% identity) ResFinder (floR_2, 98% identity) ARG-Annot ((Phe)floR, 100% identity) AMRFinder (floR)	24	67	1547	64	3	72.3077	46.875	20	66.6667	34.7826	6.66667	8.69565	0	7.40741	7.14286
bla_1	47.6636	12.1951	product=Beta-lactamase CTX-M-1	CARD (CTX-M-55, 100% identity) ResFinder (blaCTX-M-55_1, 100% identity) ARG-Annot ((Bla)blaCTX-M-55, 100% identity) AMRFinder (blaCTX-M-27)	6	56	151	51	5	56.9231	37.5	20	54.7619	21.7391	13.3333	13.0435	0	11.1111	14.2857
coaA_1	88.785	58.5366	product=Pantothenate kinase		2	119	119	95	24	89.2308	90.625	80	90.4762	82.6087	33.3333	73.913	66.6667	59.2593	57.1429
dcm_2	50.4673	19.5122	product=DNA-cytosine methyltransferase		5	62	68	54	8	55.3846	40.625	50	59.5238	17.3913	13.3333	26.087	0	22.2222	14.2857
finO	80.3738	46.3415	product=Fertility inhibition protein		1	105	105	86	19	76.9231	84.375	90	82.1429	73.913	60	39.1304	33.3333	51.8519	35.7143
hdfR_3	83.1776	12.1951	product=HTH-type transcriptional regulator HdfR		4	94	376	89	5	86.1538	78.125	80	95.2381	39.1304	13.3333	8.69565	33.3333	14.8148	7.14286
rhaD	94.3925	60.9756	product=Rhamnulose-1-phosphate aldolase		1	126	126	101	25	95.3846	96.875	80	98.8095	78.2609	40	78.2609	33.3333	62.963	57.1429
traA	41.1215	7.31707	product=Pilin		2	47	75	44	3	46.1538	31.25	40	39.2857	47.8261	6.66667	8.69565	0	7.40741	7.14286
traD	71.028	31.7073	product=Coupling protein TraD		13	89	839	76	13	72.3077	71.875	60	71.4286	69.5652	33.3333	30.4348	33.3333	29.6296	35.7143
traV	77.5701	34.1463	product=Protein TraV		5	97	472	83	14	84.6154	65.625	70	78.5714	73.913	33.3333	34.7826	33.3333	37.037	28.5714
ylpA	69.1589	34.1463	product=Lipoprotein YlpA		2	88	94	74	14	64.6154	78.125	70	70.2381	65.2174	26.6667	39.1304	33.3333	33.3333	35.7143

## Sheet: CIP
	Resistant (%) - 93 samples	Sensitive (%) - 48 samples	Description	AMR Database	Unique kmers per gene	Isolate Count (R and S Isolates with at least 1 kmer in gene)	Kmer hits count (sum of unique kmers in all R and S isolates)	Number of R	Number of S	Resistant and Chicken - 57 samples	Resistant and Human - 30 samples	Resistant and Environment - 6 samples	Resistant and Farm - 75 samples	Resistant and Slaughterhouse - 18 samples	Sensitive and Chicken - 19 samples	Sensitive and Human - 23 samples	Sensitive and Environment - 6 samples	Sensitive and Farm - 32 samples	Sensitive and Slaughterhouse - 16 samples
bcr_2	59.1398	16.6667	Bicyclomycin resistance protein	CARD (floR, 100% identity) ResFinder (floR_2, 98% identity) ARG-Annot ((Phe)floR, 100% identity) AMRFinder (floR)	1	63	63	55	8	75.4386	33.3333	33.3333	64	38.8889	21.0526	17.3913	0	21.875	6.25
bepA	38.7097	8.33333	Beta-barrel assembly-enhancing protease		1	40	40	36	4	40.3509	43.3333	0	34.6667	55.5556	10.5263	0	33.3333	12.5	0
bla_1	47.3118	12.5	Beta-lactamase CTX-M-1	CARD (CTX-M-55, 100% identity) ResFinder (blaCTX-M-55_1, 100% identity) ARG-Annot ((Bla)blaCTX-M-55, 100% identity) AMRFinder (blaCTX-M-27)	2	50	50	44	6	52.6316	40	33.3333	49.3333	38.8889	21.0526	8.69565	0	9.375	18.75
cai	64.5161	29.1667	Colicin-A immunity protein		1	74	74	60	14	78.9474	36.6667	66.6667	69.3333	44.4444	47.3684	13.0435	33.3333	25	37.5
finO	61.2903	25	Fertility inhibition protein		1	69	69	57	12	54.386	73.3333	66.6667	62.6667	55.5556	21.0526	30.4348	16.6667	28.125	18.75
fryC	17.2043	50	Fructose-like permease IIC component 1		1	40	40	16	24	15.7895	13.3333	50	17.3333	16.6667	47.3684	65.2174	0	34.375	81.25
ghrA	38.7097	4.16667	Glyoxylate/hydroxypyruvate reductase A		1	38	38	36	2	45.614	23.3333	50	41.3333	27.7778	5.26316	4.34783	0	6.25	0
gyrA	7.52688	91.6667	DNA gyrase subunit A	MutationDB (SNP) AMRFinder (gyrA_D87N)	2	51	51	7	44	8.77193	3.33333	16.6667	8	5.55556	89.4737	91.3043	100	90.625	93.75
holD	2.15054	35.4167	DNA polymerase III subunit psi		1	19	19	2	17	0	6.66667	0	0	11.1111	42.1053	26.087	50	28.125	50
mhpE	74.1935	33.3333	4-hydroxy-2-oxovalerate aldolase		1	85	85	69	16	75.4386	66.6667	100	77.3333	61.1111	36.8421	30.4348	33.3333	40.625	18.75
parC	6.45161	79.1667	DNA topoisomerase 4 subunit A	MutationDB (Deletion) AMRFinder (parC_S80I)	1	44	44	6	38	8.77193	0	16.6667	8	0	68.4211	91.3043	66.6667	75	87.5
patZ	79.5699	43.75	Peptidyl-lysine N-acetyltransferase PatZ		1	95	95	74	21	87.7193	63.3333	83.3333	78.6667	83.3333	63.1579	34.7826	16.6667	40.625	50
qseF	68.8172	33.3333	Transcriptional regulatory protein QseF		1	80	80	64	16	77.193	60	33.3333	69.3333	66.6667	31.5789	34.7826	33.3333	40.625	18.75
rrrD_2	48.3871	12.5	Lysozyme RrrD		2	51	51	45	6	47.3684	50	50	52	33.3333	10.5263	13.0435	16.6667	15.625	6.25
sopB	81.7204	29.1667	Protein SopB		11	90	887	76	14	84.2105	80	66.6667	84	72.2222	42.1053	17.3913	33.3333	40.625	6.25
ssb_3	64.5161	22.9167	Plasmid-derived single-stranded DNA-binding protein		3	71	121	60	11	63.1579	63.3333	83.3333	68	50	15.7895	30.4348	16.6667	28.125	12.5
tfaE_2	43.0108	10.4167	Prophage tail fiber assembly protein TfaE		1	45	45	40	5	54.386	23.3333	33.3333	50.6667	11.1111	10.5263	13.0435	0	15.625	0
traI	72.043	31.25	Multifunctional conjugation protein TraI		4	82	133	67	15	64.9123	86.6667	66.6667	70.6667	77.7778	36.8421	21.7391	50	37.5	18.75
traM	60.2151	29.1667	Relaxosome protein TraM		1	70	70	56	14	68.4211	46.6667	50	65.3333	38.8889	26.3158	30.4348	33.3333	31.25	25
traV	60.2151	20.8333	Protein TraV		2	66	66	56	10	64.9123	53.3333	50	60	61.1111	15.7895	21.7391	33.3333	28.125	6.25
treR	61.2903	27.0833	HTH-type transcriptional regulator TreR		1	70	70	57	13	54.386	66.6667	100	58.6667	72.2222	26.3158	30.4348	16.6667	37.5	6.25
xerC_5	54.8387	16.6667	Tyrosine recombinase XerC		21	59	171	51	8	61.4035	43.3333	50	57.3333	44.4444	15.7895	21.7391	0	15.625	18.75
ybjI	59.1398	95.8333	5-amino-6-(5-phospho-D-ribitylamino)uracil phosphatase YbjI		1	101	101	55	46	47.3684	76.6667	83.3333	57.3333	66.6667	100	91.3043	100	93.75	100
ydfR	64.5161	29.1667	putative protein YdfR	MutationDB (SNP)	9	74	428	60	14	78.9474	40	50	72	33.3333	21.0526	39.1304	16.6667	31.25	25
yedJ	43.0108	79.1667	putative protein YedJ		1	78	78	40	38	47.3684	33.3333	50	41.3333	50	78.9474	78.2609	83.3333	87.5	62.5
yohD	82.7957	47.9167	Inner membrane protein YohD		1	100	100	77	23	92.9825	66.6667	66.6667	84	77.7778	42.1053	56.5217	33.3333	56.25	31.25

[truncated: 12 more sheets: CTX, DOX, FEP, GEN, KAN, LEV, MIN, NAL, STR, SUL, SXT, TET]
