# Supplementary material for: Whole-genome sequencing and gene sharing network analysis powered by machine learning identifies antibiotic resistance sharing between animals, humans and environment in livestock farming
Source: PLoS Comput Biol. 2022 Mar 25;18(3):e1010018. doi: 10.1371/journal.pcbi.1010018 (PMC8986120; doi:10.1371/journal.pcbi.1010018)
Supplement: S4 Table — (XLSX) [file pcbi.1010018.s011.xlsx]

## Sheet: SupTable4
Molecular Function
Organism	GO term ID	GO term description	Observed gene count	Background gene count	Strength	False discovery rate	Matching proteins in network
Escherichia coli K12 MG1655	GO:0003824	catalytic activity	145	2047	0.14	0.00016	dnaJ,fixB,accA,mmuM,argF,prpD,mhpA,mhpB,mhpC,mhpF,mhpE,lon,hyi,fdrA,rrrD,ompT,fes,cobC,rihA,lnt,nagE,bioA,bioF,rhlE,ybiT,moeA,ybjI,uup,etk,rutD,pgaC,ycdT,ghrA,flgH,yceG,umuD,umuC,treA,chaC,acnA,ttcA,tynA,paaZ,paaA,ynbD,hipA,ydiF,topB,yeaI,htpX,pphA,amyA,fliG,dcm,hchA,yedV,ldtA,cobT,cobS,hisD,hisB,hisI,gnd,rfbB,wcaH,wzb,yegI,metG,yehL,yehX,fruB,lpxT,rtn,nrdA,menE,alaA,truA,ypdE,fryC,dapE,hyfE,bepA…
Escherichia coli O157H7	GO:0003824	catalytic activity	64	1054	0.24	0.0167	fixB,accA,prpD,mhpA,mhpB,mhpC,mhpF,mhpE,rihA,lnt,bioF,ybiT,etk,rutD,pgaC,ghrA,flgH,ompT,umuD,treA,ttcA,ydiF,htpX,fliG,hchA,cobT,cobS,hisD,hisB,hisI,gnu,gmm,wzb,yegI,metG,fruB,truA,fryC,dapE,hyfE,bepA,purM,hcaB,purL,nadB,norW,cysI,argA,glnE,gph,bcsZ,tdh,mnmE,ilvC,hemC,ubiB,fadA,rhaD,sodA,argH,coaA,rluF,lexA,mdoB
Biological Process (Gene Ontology)
Organism	GO term ID	GO term description	Observed gene count	Background gene count	Strength	False discovery rate	Matching proteins in network
Escherichia coli O157H7	GO:0008152	metabolic process	73	1233	0.23	0.0142	dnaJ,fixB,sgrR,accA,prpD,codB,mhpA,mhpB,mhpC,mhpF,mhpE,hha,rihA,lnt,bioF,etk,rutD,ghrA,ompT,umuD,treA,narL,ttcA,ydiF,htpX,hchA,cobT,cobS,hisD,hisB,hisI,gnu,wzb,yegI,gatC,metG,fruB,truA,dapE,hyfE,bepA,purM,hcaB,qseF,purL,nadB,norR,norW,mutS,cysI,argA,glnE,gph,bcsZ,tdh,mnmE,hdfR,ilvC,hemC,xerC,ubiB,rfaH,fadA,rhaD,sodA,argH,coaA,rluF,lexA,mdoB,finO,repA2,ccdB
Escherichia coli O157H7	GO:0009987	cellular process	71	1197	0.23	0.0142	dnaJ,fixB,sgrR,accA,prpD,codB,mhpA,mhpB,mhpC,mhpF,mhpE,hha,rihA,lnt,bioF,elfC,etk,rutD,flgH,umuD,treA,narL,ttcA,ydiF,fliG,hchA,cobT,cobS,hisD,hisB,hisI,gnu,wzb,yegI,gatC,metG,fruB,truA,dapE,bepA,purM,hcaB,qseF,purL,nadB,norR,mutS,cysI,argA,dsbC,gph,bcsZ,tdh,mnmE,hdfR,ilvC,hemC,xerC,ubiB,rfaH,fadA,sodA,argH,coaA,rluF,lexA,mdoB,finO,repA2,ccdB,sopB
Escherichia coli O157H7	GO:0044237	cellular metabolic process	65	1074	0.24	0.0142	dnaJ,fixB,sgrR,accA,prpD,codB,mhpA,mhpB,mhpC,mhpF,mhpE,hha,rihA,lnt,bioF,etk,rutD,umuD,treA,narL,ttcA,ydiF,hchA,cobT,cobS,hisD,hisB,hisI,gnu,wzb,yegI,gatC,metG,fruB,truA,dapE,purM,hcaB,qseF,purL,nadB,norR,mutS,cysI,argA,gph,bcsZ,tdh,mnmE,hdfR,ilvC,hemC,xerC,ubiB,rfaH,fadA,sodA,argH,coaA,rluF,lexA,mdoB,finO,repA2,ccdB
Escherichia coli O157H7	GO:0071704	organic substance metabolic process	67	1081	0.25	0.0142	dnaJ,fixB,sgrR,accA,prpD,codB,mhpA,mhpB,mhpC,mhpF,mhpE,hha,rihA,lnt,bioF,etk,rutD,ompT,umuD,treA,narL,ttcA,ydiF,htpX,hchA,cobT,cobS,hisD,hisB,hisI,gnu,wzb,yegI,gatC,metG,truA,dapE,bepA,purM,hcaB,qseF,purL,nadB,norR,mutS,cysI,argA,gph,bcsZ,tdh,mnmE,hdfR,ilvC,hemC,xerC,ubiB,rfaH,fadA,rhaD,argH,coaA,rluF,lexA,mdoB,finO,repA2,ccdB
Escherichia coli O157H7	GO:0072329	monocarboxylic acid catabolic process	8	24	0.98	0.0251	prpD,mhpA,mhpB,mhpC,mhpF,mhpE,hcaB,fadA
Escherichia coli O157H7	GO:1901360	organic cyclic compound metabolic process	42	593	0.31	0.0263	dnaJ,sgrR,accA,codB,mhpA,mhpB,mhpC,mhpF,mhpE,hha,rihA,bioF,rutD,umuD,narL,ttcA,hchA,cobT,cobS,hisD,hisB,hisI,metG,truA,purM,hcaB,qseF,purL,nadB,norR,mutS,mnmE,hdfR,hemC,xerC,rfaH,coaA,rluF,lexA,finO,repA2,ccdB
Escherichia coli O157H7	GO:0006725	cellular aromatic compound metabolic process	41	578	0.31	0.0286	dnaJ,sgrR,accA,codB,mhpA,mhpB,mhpC,mhpF,mhpE,hha,rihA,rutD,umuD,narL,ttcA,hchA,cobT,cobS,hisD,hisB,hisI,metG,truA,purM,hcaB,qseF,purL,nadB,norR,mutS,mnmE,hdfR,hemC,xerC,rfaH,coaA,rluF,lexA,finO,repA2,ccdB
Escherichia coli O157H7	GO:0017001	antibiotic catabolic process	7	21	0.98	0.0286	prpD,mhpA,mhpB,mhpC,mhpF,mhpE,hcaB
Escherichia coli O157H7	GO:0018962	3-phenylpropionate metabolic process	6	11	1.2	0.0286	mhpA,mhpB,mhpC,mhpF,mhpE,hcaB
Escherichia coli O157H7	GO:0019380	3-phenylpropionate catabolic process	6	11	1.2	0.0286	mhpA,mhpB,mhpC,mhpF,mhpE,hcaB
Escherichia coli O157H7	GO:0044238	primary metabolic process	57	949	0.24	0.0286	dnaJ,sgrR,accA,prpD,codB,hha,rihA,lnt,etk,rutD,ompT,umuD,treA,narL,ttcA,ydiF,htpX,hchA,cobT,hisD,hisB,hisI,gnu,wzb,yegI,gatC,metG,truA,dapE,bepA,purM,qseF,purL,nadB,norR,mutS,cysI,argA,gph,bcsZ,tdh,mnmE,hdfR,ilvC,hemC,xerC,rfaH,fadA,rhaD,argH,coaA,rluF,lexA,mdoB,finO,repA2,ccdB
Escherichia coli O157H7	GO:0044281	small molecule metabolic process	36	476	0.34	0.0286	accA,prpD,codB,mhpA,mhpB,mhpC,mhpF,mhpE,rihA,bioF,rutD,narL,ydiF,cobT,cobS,hisD,hisB,hisI,gnu,gatC,metG,dapE,purM,hcaB,purL,nadB,cysI,argA,gph,tdh,ilvC,ubiB,fadA,rhaD,argH,coaA
Escherichia coli O157H7	GO:0043436	oxoacid metabolic process	24	270	0.41	0.0379	accA,prpD,mhpA,mhpB,mhpC,mhpF,mhpE,bioF,narL,ydiF,hisD,hisB,hisI,metG,dapE,hcaB,purL,cysI,argA,gph,tdh,ilvC,fadA,argH
Escherichia coli O157H7	GO:0070887	cellular response to chemical stimulus	7	24	0.93	0.0489	mhpA,mhpB,mhpC,mhpF,mhpE,hcaB,sodA
KEGG Pathways
Organism	KEGG ID	KEGG pathway description	Observed gene count	Background gene count	Strength	False discovery rate	Matching proteins in network
Escherichia coli K12 MG1655	eco00360	Phenylalanine metabolism	9	30	0.77	0.0332	mhpA,mhpB,mhpC,mhpF,mhpE,tynA,paaZ,paaA,hcaB
Escherichia coli O157H19	ece01100	Metabolic pathways	50	708	0.31	0.00046	accA,mhpF,mhpE,hyi,cobC,bioA,bioF,moeA,ybjI,rutD,ghrA,treA,dcm,acnA,ydiF,amyA,cobT,cobS,hisD,hisB,hisI,gnd,gatC,fruB,nrdA,menE,alaA,dapE,purM,purL,nadB,cysI,argA,garK,gph,waaC,waaY,waaG,ilvC,hemC,fadA,yihR,glpX,metB,metL,argH,coaA,ulaA,mdoB,holD
Escherichia coli O157H20	ece00360	Phenylalanine metabolism	6	18	0.98	0.0168	mhpA,mhpB,mhpC,mhpF,mhpE,hcaB
Escherichia coli O157H21	ece01120	Microbial metabolism in diverse environments	23	264	0.4	0.0168	accA,mhpA,mhpB,mhpC,mhpF,mhpE,ghrA,acnA,ydiF,hchA,gnd,fruB,dapE,hcaB,cysI,garK,hemC,fadA,yihR,rhaD,glpX,metL,ulaA
Escherichia coli O157H22	ece01220	Degradation of aromatic compounds	6	20	0.94	0.0188	mhpA,mhpB,mhpC,mhpF,mhpE,hcaB
