# Supplementary material for: Whole-genome sequencing and gene sharing network analysis powered by machine learning identifies antibiotic resistance sharing between animals, humans and environment in livestock farming
Source: PLoS Comput Biol. 2022 Mar 25;18(3):e1010018. doi: 10.1371/journal.pcbi.1010018 (PMC8986120; doi:10.1371/journal.pcbi.1010018)
Supplement: S5 Table — Known AMR and virulence genes are noted. Presence in a plasmid is indicated in pink and absence in blue. (XLSX) [file pcbi.1010018.s012.xlsx]

## Sheet: Supp Table 5
Supplementary Table 5: Plasmid presence (pink) or absence (blue) of 361 genes found byMachine learning and significantly differentiated between resistant and susceptible samples in at least one antibioticModel.
Gene	Description	AMR gene	Virulence gene	Plasmid Replicon Type
				Col156	IncFIA	IncFIB	IncHI1B	IncI1BO	IncI2	IncK2	IncN	IncR	IncX1	IncX4	IncY
xerC_5	Tyrosine recombinase XerC			0	1	1	1	1	1	1	1	1	1	0	1
hin_1	DNA-invertase hin			0	1	1	1	1	0	1	1	1	1	0	1
traN	Mating pair stabilization protein TraN			0	1	1	1	1	0	1	1	1	1	0	1
umuC_2	Protein UmuC			0	1	1	1	1	0	1	1	1	1	0	1
tnpR	Transposon Tn3 resolvase			0	1	1	1	1	0	1	1	1	1	0	1
dcm_2	DNA-cytosineMethyltransferase			0	1	1	1	1	0	1	1	1	0	0	1
rutD_2	Putative aminoacrylate hydrolase RutD			0	1	1	1	1	0	1	1	1	0	0	1
xerC_4	Tyrosine recombinase XerC			0	1	1	1	1	0	1	0	1	1	0	1
xerC_7	Tyrosine recombinase XerC			0	1	1	1	1	0	1	1	1	0	0	1
hcaB_2	3-phenylpropionate-dihydrodiol/cinnamic acid-dihydrodiol dehydrogenase			0	1	1	1	0	0	0	1	1	0	0	1
ydiF_2	Acetate CoA-transferase YdiF			0	1	1	1	1	0	1	0	0	0	0	1
neo_1	Aminoglycoside 3'-phosphotransferase	CARD (APH(3')-Ia) ResFinder (aph(3')-Ia_3) ARG-Annot ((AGly)aph(3'')-Ia) AMRFinder (aph(3'')-Ib)		0	1	1	1	1	0	0	1	0	1	0	0
neo_2	Aminoglycoside 3'-phosphotransferase	CARD (APH(3'')-Ib) ResFinder (aph(3'')-Ib_2) ARG-Annot ((AGly)strA) AMRFinder (aph(3')-Ia)		0	1	1	1	1	0	0	1	0	1	0	0
bla_1	Beta-lactamase CTX-M-1	CARD (CTX-M-55) ResFinder (blaCTX-M-55_1) ARG-Annot ((Bla)blaCTX-M-55) AMRFinder (blaCTX-M-27)		0	1	1	1	1	1	0	0	1	0	0	0
bla_2	Beta-lactamase OXA-10	CARD (OXA-10) ResFinder (blaOXA-10_1) ARG-Annot ((Bla)blaOXA-10) AMRFinder (blaTEM-1)		0	1	1	1	1	1	0	0	1	0	0	0
noc	Nucleoid occlusion protein			0	1	1	1	1	0	1	0	0	0	0	1
noc_1	Nucleoid occlusion protein			0	1	1	1	1	0	1	0	0	0	0	1
noc_2	Nucleoid occlusion protein			0	1	1	1	1	0	1	0	0	0	0	1
ssb_3	Plasmid-derived single-stranded DNA-binding protein			0	1	1	1	1	0	1	0	0	0	0	1
topB_2	product=DNA topoisomerase 3			0	0	0	1	1	1	0	0	0	1	1	1
umuD_2	Protein UmuD			0	0	1	1	1	0	1	1	0	0	0	1
ssb_2	Single-stranded DNA-binding protein			0	1	1	1	1	0	1	0	0	0	0	1
caeA	Carboxylesterase A			0	1	1	1	0	0	1	0	0	0	0	1
folP_2	Dihydropteroate synthase	CARD (sul3) MutationDB (SNP) ResFinder (sul3_2) ARG-Annot ((Sul)sul3) AMRFinder (sul3)		0	1	1	1	1	0	0	0	1	0	0	0
hyi	Hydroxypyruvate isomerase			0	1	1	1	0	0	1	0	0	0	0	1
traA	Pilin			0	1	0	0	0	0	1	0	1	1	0	1
ant1	Streptomycin 3''-adenylyltransferase	CARD (aadA2) ResFinder (aadA2_1) ARG-Annot ((AGly)aadA2) AMRFinder (aadA5)		0	1	1	1	1	0	0	0	1	0	0	0
ant1_1	Streptomycin 3''-adenylyltransferase	CARD (aadA2) ResFinder (aadA2_2) ARG-Annot ((AGly)aadA2) AMRFinder (aadA1)		0	1	1	1	1	0	0	0	1	0	0	0
tetR	Tetracycline repressor protein class A from transposon 1721	ARG-Annot ((Tet)tetR)		0	1	1	1	1	0	0	0	1	0	0	0
bla_3	Beta-lactamase TEM	CARD (TEM-1) ResFinder (blaTEM-1B_1) ARG-Annot ((Bla)blaTEM-105) AMRFinder (blaTEM-1)		0	1	1	0	1	0	0	0	1	0	0	0
hha_2	Hemolysin expression-modulating protein Hha			0	0	0	1	1	0	0	0	0	1	1	0
parA	Plasmid partition protein A			0	0	1	1	0	0	0	0	1	0	0	1
vapC_2	tRNA(fMet)-specific endonuclease VapC			0	1	1	0	0	0	1	0	1	0	0	0
arsA	Arsenical pump-driving ATPase			0	0	1	1	0	0	0	0	0	0	0	1
cusA_1	Cation efflux system protein CusA			0	0	1	0	0	0	0	0	1	0	0	1
dnaJ_2	Chaperone protein DnaJ			0	0	0	0	0	1	0	0	0	1	1	0
cia	Colicin-Ia			0	0	1	0	1	0	1	0	0	0	0	0
traD	Coupling protein TraD			0	1	1	0	0	0	0	1	0	0	0	0
fimD_1	OuterMembrane usher protein FimD		VFDB (fimD)	0	0	1	0	0	0	1	0	0	0	0	1
intA_1	Prophage integrase IntA			0	1	0	0	0	0	1	0	0	0	0	1
intA_2	Prophage integrase IntA			0	1	0	0	0	0	1	0	0	0	0	1
tfaE_1	Prophage tail fiber assembly protein TfaE			0	0	0	1	1	0	0	0	0	0	0	1
tfaE_2	Prophage tail fiber assembly protein TfaE			0	0	0	1	0	0	0	0	1	0	0	1
traS	Protein TraS			0	0	1	0	0	0	0	1	0	0	0	1
dgcT	putative diguanylate cyclase DgcT			0	1	1	0	0	0	0	0	0	0	0	1
yehA	putative fimbrial-like protein YehA			0	1	0	0	0	0	1	0	0	0	0	1
yokD	SPbeta prophage-derived aminoglycoside N(3')-acetyltransferase-like protein YokD	CARD (AAC(3)-IV) ResFinder (aac(3)-IV_1) ARG-Annot ((AGly)aac-IVa) AMRFinder (aac(3)-IId)		0	1	0	1	0	0	0	1	0	0	0	0
rfaH_2	Transcription antitermination protein RfaH			0	0	0	0	1	0	1	0	0	1	0	0
tmrB	Tunicamycin resistance protein			0	1	0	1	0	0	0	1	0	0	0	0
hsdR	Type I restriction enzyme EcoR124II R protein			0	0	1	1	0	0	0	0	0	0	0	1
arsC_2	Arsenate reductase			0	0	1	0	0	0	0	0	0	0	0	1
arsB_2	Arsenical pumpMembrane protein			0	0	1	0	0	0	0	0	0	0	0	1
clpC	ATP-dependent Clp protease ATP-binding subunit ClpC			0	0	1	0	0	0	0	0	0	0	0	1
bcr_2	Bicyclomycin resistance protein	CARD (floR) ResFinder (floR_2) ARG-Annot ((Phe)floR) AMRFinder (floR)		0	1	1	0	0	0	0	0	0	0	0	0
cai	Colicin-A immunity protein			0	0	1	0	0	0	1	0	0	0	0	0
cma	Colicin-M			0	0	1	0	0	0	1	0	0	0	0	0
cmi	Colicin-M immunity protein			0	0	1	0	0	0	1	0	0	0	0	0
hdfR_3	HTH-type transcriptional regulator HdfR			0	1	1	0	0	0	0	0	0	0	0	0
traI	Multifunctional conjugation protein TraI			0	1	1	0	0	0	0	0	0	0	0	0
psiB_2	product=Protein PsiB			0	1	0	0	1	0	0	0	0	0	0	0
tfaE_3	Prophage tail fiber assembly protein TfaE			0	0	0	1	0	0	0	0	0	0	0	1
tfaE_4	Prophage tail fiber assembly protein TfaE			0	0	0	1	0	0	0	0	0	0	0	1
htpX_2	Protease HtpX			0	0	1	0	0	0	0	0	0	0	0	1
flmC	Protein FlmC			0	1	0	0	0	1	0	0	0	0	0	0
psiB	Protein PsiB			0	1	0	0	1	0	0	0	0	0	0	0
psiB_1	Protein PsiB			0	1	0	0	1	0	0	0	0	0	0	0
rhsD_3	Protein RhsD		VFDB (rhs/PAAR)	0	0	0	1	0	0	0	0	0	1	0	0
sopB	Protein SopB			0	1	1	0	0	0	0	0	0	0	0	0
traC_1	Protein TraC			0	1	1	0	0	0	0	0	0	0	0	0
traC_2	Protein TraC			0	1	1	0	0	0	0	0	0	0	0	0
yhbX_2	Putative transferase YhbX	MutationDB (SNP)		0	0	0	0	1	0	0	0	0	0	0	1
repB_1	RepFIB replication protein A			0	0	1	1	0	0	0	0	0	0	0	0
hspA	Spore protein SP21			0	0	1	0	0	0	0	0	0	0	0	1
ccdB	Toxin CcdB			0	0	1	0	0	0	1	0	0	0	0	0
ecoRIIR	Type-2 restriction enzyme EcoRII			0	0	0	0	1	0	0	1	0	0	0	0
iucC	Aerobactin synthase		VFDB (iucC)	0	0	1	0	0	0	0	0	0	0	0	0
klcA_1	Antirestriction protein KlcA			0	1	0	0	0	0	0	0	0	0	0	0
pemI	Antitoxin PemI			0	1	0	0	0	0	0	0	0	0	0	0
arsD	Arsenical resistance operon trans-acting repressor ArsD			0	0	0	0	0	0	0	0	0	0	0	1
rep_1	ATP-dependent DNA helicase Rep			0	0	0	0	0	0	0	0	0	0	0	1
rhlE_1	ATP-dependent RNA helicase RhlE			0	0	0	0	0	0	0	0	0	0	0	1
stiP	Cysteine protease StiP			0	0	0	1	0	0	0	0	0	0	0	0
codB_2	Cytosine permease			0	0	0	0	0	0	1	0	0	0	0	0
uvrD_1	DNA helicase II			0	0	0	1	0	0	0	0	0	0	0	0
elmGT	Elloramycin glycosyltransferase ElmGT		VFDB (iroB)	0	0	1	0	0	0	0	0	0	0	0	0
pemK	Endoribonuclease PemK			0	1	0	0	0	0	0	0	0	0	0	0
fes_2	Enterochelin esterase		VFDB (iroD)	0	0	1	0	0	0	0	0	0	0	0	0
pfeA	Ferric enterobactin receptor		VFDB (iroN)	0	0	1	0	0	0	0	0	0	0	0	0
finO	Fertility inhibition protein			0	1	0	0	0	0	0	0	0	0	0	0
yceD_2	General stress protein 16U			0	0	0	1	0	0	0	0	0	0	0	0
yceD_3	General stress protein 16U			0	0	0	1	0	0	0	0	0	0	0	0
mmuM	Homocysteine S-methyltransferase			0	0	1	0	0	0	0	0	0	0	0	0
hph	Hygromycin-B 4-O-kinase	CARD (APH(4)-Ia) ResFinder (aph(4)-Ia_1) ARG-Annot ((AGly)aph4-Ia) AMRFinder (aph(4)-Ia)		0	0	0	1	0	0	0	0	0	0	0	0
ylpA	Lipoprotein YlpA			0	1	0	0	0	0	0	0	0	0	0	0
mntB_1	Manganese transport system ATP-binding proteinMntB			0	0	1	0	0	0	0	0	0	0	0	0
mntB_2	Manganese transport systemMembrane proteinMntB			0	0	1	0	0	0	0	0	0	0	0	0
mntB_3	Manganese transport systemMembrane proteinMntB			0	0	1	0	0	0	0	0	0	0	0	0
metG	Methionine--tRNA ligase			0	0	1	0	0	0	0	0	0	0	0	0
tap_2	Multidrug efflux pump Tap			0	1	0	0	0	0	0	0	0	0	0	0
iucB	N(6)-hydroxylysine O-acetyltransferase		VFDB (iucB)	0	0	1	0	0	0	0	0	0	0	0	0
papC_2	OuterMembrane usher protein PapC			0	0	1	0	0	0	0	0	0	0	0	0
ompT	Protease 7			0	0	1	0	0	0	0	0	0	0	0	0
ompT_2	Protease 7			0	0	1	0	0	0	0	0	0	0	0	0
fdrA_1	Protein FdrA			0	0	0	0	0	0	1	0	0	0	0	0
traV	Protein TraV			0	1	0	0	0	0	0	0	0	0	0	0
alx_2	PutativeMembrane-bound redoxModulator Alx			0	0	0	1	0	0	0	0	0	0	0	0
yciC	PutativeMetal chaperone YciC			0	0	1	0	0	0	0	0	0	0	0	0
yihR	putative protein YihR			0	0	0	0	0	0	0	0	0	0	0	1
traM	Relaxosome protein TraM			0	1	0	0	0	0	0	0	0	0	0	0
pphA_2	Serine/threonine-protein phosphatase 1			0	0	0	0	0	0	0	0	0	0	0	1
tet(M)	tetracycline resistance ribosomal protection protein Tet(M)	CARD (tetM) ResFinder (tet(M)_4) ARG-Annot ((Tet)tetM) AMRFinder (tet(M))		0	0	0	0	0	0	0	1	0	0	0	0
dsbC_2	Thiol:disulfide interchange protein DsbC			0	0	0	1	0	0	0	0	0	0	0	0
higB-1	Toxin HigB-1			0	0	0	1	0	0	0	0	0	0	0	0
tnsB_2	Transposon Tn7 transposition protein TnsB			0	0	1	0	0	0	0	0	0	0	0	0
tnsE	Transposon Tn7 transposition protein TnsE			0	0	1	0	0	0	0	0	0	0	0	0
paaA	1%2C2-phenylacetyl-CoA epoxidase%2C subunit A			0	0	0	0	0	0	0	0	0	0	0	0
mhpB_2	2%2C3-dihydroxyphenylpropionate/2%2C3-dihydroxicinnamic acid 1%2C2-dioxygenase			0	0	0	0	0	0	0	0	0	0	0	0
dgaF	2-dehydro-3-deoxy-phosphogluconate aldolase			0	0	0	0	0	0	0	0	0	0	0	0
mhpC_2	2-hydroxy-6-oxononadienedioate/2-hydroxy-6-oxononatrienedioate hydrolase			0	0	0	0	0	0	0	0	0	0	0	0
prpD	2-methylcitrate dehydratase			0	0	0	0	0	0	0	0	0	0	0	0
menE	2-succinylbenzoate--CoA ligase			0	0	0	0	0	0	0	0	0	0	0	0
mhpT_2	3-(3-hydroxy-phenyl)propionate transporter			0	0	0	0	0	0	0	0	0	0	0	0
mhpA_2	3-(3-hydroxy-phenyl)propionate/3-hydroxycinnamic acid hydroxylase			0	0	0	0	0	0	0	0	0	0	0	0
aroD	3-dehydroquinate dehydratase	MutationDB (SNP)		0	0	0	0	0	0	0	0	0	0	0	0
fadA	3-ketoacyl-CoA thiolase FadA			0	0	0	0	0	0	0	0	0	0	0	0
ygiD	4%2C5-DOPA dioxygenase extradiol			0	0	0	0	0	0	0	0	0	0	0	0
mhpE	4-hydroxy-2-oxovalerate aldolase			0	0	0	0	0	0	0	0	0	0	0	0
mhpE_2	4-hydroxy-2-oxovalerate aldolase			0	0	0	0	0	0	0	0	0	0	0	0
ybjI	5-amino-6-(5-phospho-D-ribitylamino)uracil phosphatase YbjI			0	0	0	0	0	0	0	0	0	0	0	0
gnd	6-phosphogluconate dehydrogenase%2C decarboxylating		VFDB (gnd)	0	0	0	0	0	0	0	0	0	0	0	0
bioF_2	8-amino-7-oxononanoate synthase			0	0	0	0	0	0	0	0	0	0	0	0
uup	ABC transporter ATP-binding protein uup			0	0	0	0	0	0	0	0	0	0	0	0
yojI	ABC transporter ATP-binding/permease protein YojI	CARD (yojI)		0	0	0	0	0	0	0	0	0	0	0	0
yphF	ABC transporter periplasmic-binding protein YphF			0	0	0	0	0	0	0	0	0	0	0	0
mhpF_2	Acetaldehyde dehydrogenase			0	0	0	0	0	0	0	0	0	0	0	0
accA	Acetyl-coenzyme A carboxylase carboxyl transferase subunit alpha			0	0	0	0	0	0	0	0	0	0	0	0
acnA	Aconitate hydratase A			0	0	0	0	0	0	0	0	0	0	0	0
acnB	Aconitate hydratase B	MutationDB (SNP)		0	0	0	0	0	0	0	0	0	0	0	0
vgrG1_1	Actin cross-linking toxin VgrG1		VFDB (vgrG/tssI)	0	0	0	0	0	0	0	0	0	0	0	0
vgrG1_2	Actin cross-linking toxin VgrG1		VFDB (vgrG/tssI)	0	0	0	0	0	0	0	0	0	0	0	0
cobC	Adenosylcobalamin/alpha-ribazole phosphatase			0	0	0	0	0	0	0	0	0	0	0	0
cobS	Adenosylcobinamide-GDP ribazoletransferase			0	0	0	0	0	0	0	0	0	0	0	0
bioA	Adenosylmethionine-8-amino-7-oxononanoate aminotransferase			0	0	0	0	0	0	0	0	0	0	0	0
phnM	Alpha-D-ribose 1-methylphosphonate 5-triphosphate diphosphatase			0	0	0	0	0	0	0	0	0	0	0	0
phnI	Alpha-D-ribose 1-methylphosphonate 5-triphosphate synthase subunit PhnI			0	0	0	0	0	0	0	0	0	0	0	0
melA	Alpha-galactosidase			0	0	0	0	0	0	0	0	0	0	0	0
argA	Amino-acid acetyltransferase			0	0	0	0	0	0	0	0	0	0	0	0
alsT	Amino-acid carrier protein AlsT			0	0	0	0	0	0	0	0	0	0	0	0
ypdE	Aminopeptidase YpdE			0	0	0	0	0	0	0	0	0	0	0	0
norR_1	Anaerobic nitric oxide reductase transcription regulator NorR			0	0	0	0	0	0	0	0	0	0	0	0
ampG	Anhydromuropeptide permease	MutationDB (SNP)		0	0	0	0	0	0	0	0	0	0	0	0
flu	Antigen 43	MutationDB (SNP)		0	0	0	0	0	0	0	0	0	0	0	0
lnt	Apolipoprotein N-acyltransferase			0	0	0	0	0	0	0	0	0	0	0	0
artM_2	Arginine ABC transporter permease protein ArtM			0	0	0	0	0	0	0	0	0	0	0	0
argO	Arginine exporter protein ArgO			0	0	0	0	0	0	0	0	0	0	0	0
argH	Argininosuccinate lyase			0	0	0	0	0	0	0	0	0	0	0	0
ulaA	Ascorbate-specific PTS system EIIC component			0	0	0	0	0	0	0	0	0	0	0	0
ehaG	Autotransporter adhesin EhaG			0	0	0	0	0	0	0	0	0	0	0	0
nfrA	Bacteriophage adsorption protein A	MutationDB (SNP)		0	0	0	0	0	0	0	0	0	0	0	0
bepA	Beta-barrel assembly-enhancing protease			0	0	0	0	0	0	0	0	0	0	0	0
metL	Bifunctional aspartokinase/homoserine dehydrogenase 2			0	0	0	0	0	0	0	0	0	0	0	0
glnE	Bifunctional glutamine synthetase adenylyltransferase/adenylyl-removing enzyme			0	0	0	0	0	0	0	0	0	0	0	0
paaZ	Bifunctional protein PaaZ			0	0	0	0	0	0	0	0	0	0	0	0
cueO	Blue copper oxidase CueO	MutationDB (SNP)		0	0	0	0	0	0	0	0	0	0	0	0
dctD	C4-dicarboxylate transport transcriptional regulatory protein DctD			0	0	0	0	0	0	0	0	0	0	0	0
carB	Carbamoyl-phosphate synthase large chain	MutationDB (SNP)		0	0	0	0	0	0	0	0	0	0	0	0
cdaR	Carbohydrate diacid regulator			0	0	0	0	0	0	0	0	0	0	0	0
cusF_2	Cation efflux system protein CusF			0	0	0	0	0	0	0	0	0	0	0	0
crfC	Clamp-binding protein CrfC			0	0	0	0	0	0	0	0	0	0	0	0
copB	Copper resistance protein B			0	0	0	0	0	0	0	0	0	0	0	0
casC	CRISPR system Cascade subunit CasC			0	0	0	0	0	0	0	0	0	0	0	0
bglH_3	Cryptic outerMembrane porin BglH			0	0	0	0	0	0	0	0	0	0	0	0
bdcA	Cyclic-di-GMP-binding biofilm dispersalMediator protein			0	0	0	0	0	0	0	0	0	0	0	0
metB	Cystathionine gamma-synthase			0	0	0	0	0	0	0	0	0	0	0	0
amyA	Cytoplasmic alpha-amylase			0	0	0	0	0	0	0	0	0	0	0	0
ampH	D-alanyl-D-alanine-carboxypeptidase/endopeptidase AmpH	CARD (Escherichia_coli_ampH) MutationDB (Deletion) ARG-Annot ((Bla)ampH_Ecoli)		0	0	0	0	0	0	0	0	0	0	0	0
mshA	D-inositol-3-phosphate glycosyltransferase			0	0	0	0	0	0	0	0	0	0	0	0
dtpB	Dipeptide and tripeptide permease B			0	0	0	0	0	0	0	0	0	0	0	0
sbmC_1	DNA gyrase inhibitor			0	0	0	0	0	0	0	0	0	0	0	0
gyrA	DNA gyrase subunit A	MutationDB (SNP) AMRFinder (gyrA_D87N)		0	0	0	0	0	0	0	0	0	0	0	0
mutL	DNAMismatch repair proteinMutL	MutationDB (Deletion)		0	0	0	0	0	0	0	0	0	0	0	0
mutS	DNAMismatch repair proteinMutS			0	0	0	0	0	0	0	0	0	0	0	0
holD	DNA polymerase III subunit psi			0	0	0	0	0	0	0	0	0	0	0	0
parC	DNA topoisomerase 4 subunit A	MutationDB (Deletion) AMRFinder (parC_S80I)		0	0	0	0	0	0	0	0	0	0	0	0
ftsK	DNA translocase FtsK	MutationDB (SNP)		0	0	0	0	0	0	0	0	0	0	0	0
glnG	DNA-binding transcriptional regulator NtrC	MutationDB (SNP)		0	0	0	0	0	0	0	0	0	0	0	0
rfbB	dTDP-glucose 4%2C6-dehydratase			0	0	0	0	0	0	0	0	0	0	0	0
rluF	Dual-specificity RNA pseudouridine synthase RluF			0	0	0	0	0	0	0	0	0	0	0	0
bcsZ	Endoglucanase			0	0	0	0	0	0	0	0	0	0	0	0
mltG	EndolyticMurein transglycosylase			0	0	0	0	0	0	0	0	0	0	0	0
fadJ	Fatty acid oxidation complex subunit alpha	MutationDB (SNP)		0	0	0	0	0	0	0	0	0	0	0	0
ecpD	Fimbria adhesin EcpD		VFDB (yagW/ecpD)	0	0	0	0	0	0	0	0	0	0	0	0
flgF_2	Flagellar basal-body rod protein FlgF			0	0	0	0	0	0	0	0	0	0	0	0
flhA_2	Flagellar biosynthesis protein FlhA			0	0	0	0	0	0	0	0	0	0	0	0
flgH_2	Flagellar L-ring protein			0	0	0	0	0	0	0	0	0	0	0	0
fliG	FlagellarMotor switch protein FliG			0	0	0	0	0	0	0	0	0	0	0	0
hycG_1	Formate hydrogenlyase subunit 7			0	0	0	0	0	0	0	0	0	0	0	0
abaF_1	Fosfomycin resistance protein AbaF			0	0	0	0	0	0	0	0	0	0	0	0
glpX	Fructose-1%2C6-bisphosphatase 1 class 2			0	0	0	0	0	0	0	0	0	0	0	0
fryC	Fructose-like permease IIC component 1			0	0	0	0	0	0	0	0	0	0	0	0
fumC	Fumarate hydratase class II	MutationDB (SNP)		0	0	0	0	0	0	0	0	0	0	0	0
gmd	GDP-mannose 4%2C6-dehydratase	MutationDB (SNP)		0	0	0	0	0	0	0	0	0	0	0	0
gmm	GDP-mannoseMannosyl hydrolase			0	0	0	0	0	0	0	0	0	0	0	0
yceD_5	General stress protein 16U			0	0	0	0	0	0	0	0	0	0	0	0
gspA_1	General stress protein A			0	0	0	0	0	0	0	0	0	0	0	0
gspA_2	General stress protein A			0	0	0	0	0	0	0	0	0	0	0	0
gltK	Glutamate/aspartate import permease protein GltK			0	0	0	0	0	0	0	0	0	0	0	0
alaA	Glutamate-pyruvate aminotransferase AlaA			0	0	0	0	0	0	0	0	0	0	0	0
alaC	Glutamate-pyruvate aminotransferase AlaC	MutationDB (SNP)		0	0	0	0	0	0	0	0	0	0	0	0
chaC	Glutathione-specific gamma-glutamylcyclotransferase			0	0	0	0	0	0	0	0	0	0	0	0
garK	Glycerate 2-kinase			0	0	0	0	0	0	0	0	0	0	0	0
yehX	Glycine betaine uptake system ATP-binding protein YehX			0	0	0	0	0	0	0	0	0	0	0	0
ghrA	Glyoxylate/hydroxypyruvate reductase A			0	0	0	0	0	0	0	0	0	0	0	0
der_2	GTPase Der			0	0	0	0	0	0	0	0	0	0	0	0
exuT_1	Hexuronate transporter			0	0	0	0	0	0	0	0	0	0	0	0
exuT_2	Hexuronate transporter			0	0	0	0	0	0	0	0	0	0	0	0
hisB	Histidine biosynthesis bifunctional protein HisB			0	0	0	0	0	0	0	0	0	0	0	0
hisI	Histidine biosynthesis bifunctional protein HisIE			0	0	0	0	0	0	0	0	0	0	0	0
hisD	Histidinol dehydrogenase			0	0	0	0	0	0	0	0	0	0	0	0
sgrR_2	HTH-type transcriptional regulator SgrR			0	0	0	0	0	0	0	0	0	0	0	0
treR	HTH-type transcriptional regulator TreR			0	0	0	0	0	0	0	0	0	0	0	0
hyfE	Hydrogenase-4 component E			0	0	0	0	0	0	0	0	0	0	0	0
hisF	Imidazole glycerol phosphate synthase subunit HisF	MutationDB (SNP)		0	0	0	0	0	0	0	0	0	0	0	0
yfeZ	InnerMembrane protein YfeZ			0	0	0	0	0	0	0	0	0	0	0	0
yjdF	InnerMembrane protein YjdF			0	0	0	0	0	0	0	0	0	0	0	0
yjjP	InnerMembrane protein YjjP	MutationDB (SNP)		0	0	0	0	0	0	0	0	0	0	0	0
yohD	InnerMembrane protein YohD			0	0	0	0	0	0	0	0	0	0	0	0
yhhJ	InnerMembrane transport permease YhhJ			0	0	0	0	0	0	0	0	0	0	0	0
efeO	Iron uptake system component EfeO			0	0	0	0	0	0	0	0	0	0	0	0
ilvC	Ketol-acid reductoisomerase (NADP(+))			0	0	0	0	0	0	0	0	0	0	0	0
araH	L-arabinose transport system permease protein AraH			0	0	0	0	0	0	0	0	0	0	0	0
nadB	L-aspartate oxidase			0	0	0	0	0	0	0	0	0	0	0	0
lexA_3	LexA repressor			0	0	0	0	0	0	0	0	0	0	0	0
fucP_2	L-fucose-proton symporter			0	0	0	0	0	0	0	0	0	0	0	0
lpxT	Lipid A 1-diphosphate synthase			0	0	0	0	0	0	0	0	0	0	0	0
wzxC	Lipopolysaccharide biosynthesis protein WzxC			0	0	0	0	0	0	0	0	0	0	0	0
rfaG	Lipopolysaccharide core biosynthesis protein RfaG			0	0	0	0	0	0	0	0	0	0	0	0
rfaY	Lipopolysaccharide core heptose(II) kinase RfaY			0	0	0	0	0	0	0	0	0	0	0	0
rfaC	Lipopolysaccharide heptosyltransferase 1			0	0	0	0	0	0	0	0	0	0	0	0
lon_3	Lon protease			0	0	0	0	0	0	0	0	0	0	0	0
wzb	LowMolecular weight protein-tyrosine-phosphatase Wzb			0	0	0	0	0	0	0	0	0	0	0	0
plaP	Low-affinity putrescine importer PlaP	MutationDB (Deletion)		0	0	0	0	0	0	0	0	0	0	0	0
lptD	LPS-assembly protein LptD	MutationDB (SNP)		0	0	0	0	0	0	0	0	0	0	0	0
tdh_2	L-threonine 3-dehydrogenase			0	0	0	0	0	0	0	0	0	0	0	0
lysU	Lysine--tRNA ligase%2C heat inducible	MutationDB (SNP)		0	0	0	0	0	0	0	0	0	0	0	0
rrrD_2	Lysozyme RrrD			0	0	0	0	0	0	0	0	0	0	0	0
malF	Maltose/maltodextrin transport system permease proteinMalF			0	0	0	0	0	0	0	0	0	0	0	0
malG	Maltose/maltodextrin transport system permease proteinMalG			0	0	0	0	0	0	0	0	0	0	0	0
mngR_1	Mannosyl-D-glycerate transport/metabolism system repressorMngR			0	0	0	0	0	0	0	0	0	0	0	0
mscK	Mechanosensitive channelMscK			0	0	0	0	0	0	0	0	0	0	0	0
uhpC	Membrane sensor protein UhpC			0	0	0	0	0	0	0	0	0	0	0	0
mltB	Membrane-bound lyticMurein transglycosylase B			0	0	0	0	0	0	0	0	0	0	0	0
ycaL	Metalloprotease YcaL	MutationDB (SNP)		0	0	0	0	0	0	0	0	0	0	0	0
trg	Methyl-accepting chemotaxis protein III	MutationDB (SNP)		0	0	0	0	0	0	0	0	0	0	0	0
mbeC	Mobilization proteinMbeC			0	0	0	0	0	0	0	0	0	0	0	0
moeA	MolybdopterinMolybdenumtransferase			0	0	0	0	0	0	0	0	0	0	0	0
mdtA	Multidrug resistance proteinMdtA	CARD (mdtA)		0	0	0	0	0	0	0	0	0	0	0	0
mdtB	Multidrug resistance proteinMdtB	CARD (mdtB) MutationDB (SNP)		0	0	0	0	0	0	0	0	0	0	0	0
mdtC	Multidrug resistance proteinMdtC	CARD (mdtC)		0	0	0	0	0	0	0	0	0	0	0	0
fruB	Multiphosphoryl transfer protein			0	0	0	0	0	0	0	0	0	0	0	0
ldcA	Murein tetrapeptide carboxypeptidase	MutationDB (SNP)		0	0	0	0	0	0	0	0	0	0	0	0
gnu	N-acetyl-alpha-D-glucosaminyl-diphospho-ditrans%2Coctacis-undecaprenol 4-epimerase			0	0	0	0	0	0	0	0	0	0	0	0
cobT	Nicotinate-nucleotide--dimethylbenzimidazole phosphoribosyltransferase			0	0	0	0	0	0	0	0	0	0	0	0
narL_1	Nitrate/nitrite response regulator protein NarL			0	0	0	0	0	0	0	0	0	0	0	0
norW	Nitric oxide reductase FlRd-NAD(+) reductase			0	0	0	0	0	0	0	0	0	0	0	0
vnfA	Nitrogen fixation protein VnfA			0	0	0	0	0	0	0	0	0	0	0	0
oppB	Oligopeptide transport system permease protein OppB			0	0	0	0	0	0	0	0	0	0	0	0
argF	Ornithine carbamoyltransferase			0	0	0	0	0	0	0	0	0	0	0	0
blc_1	OuterMembrane lipoprotein Blc	MutationDB (SNP)		0	0	0	0	0	0	0	0	0	0	0	0
ompC	OuterMembrane protein C	MutationDB (Deletion)		0	0	0	0	0	0	0	0	0	0	0	0
pagN_2	OuterMembrane protein PagN			0	0	0	0	0	0	0	0	0	0	0	0
ompX_1	OuterMembrane protein X			0	0	0	0	0	0	0	0	0	0	0	0
dosP	Oxygen sensor protein DosP	MutationDB (SNP)		0	0	0	0	0	0	0	0	0	0	0	0
coaA_1	Pantothenate kinase			0	0	0	0	0	0	0	0	0	0	0	0
papA	Pap fimbrialMajor pilin protein			0	0	0	0	0	0	0	0	0	0	0	0
lpoA	Penicillin-binding protein activator LpoA	MutationDB (SNP)		0	0	0	0	0	0	0	0	0	0	0	0
patZ	Peptidyl-lysine N-acetyltransferase PatZ			0	0	0	0	0	0	0	0	0	0	0	0
yiaC	Peptidyl-lysine N-acetyltransferase YiaC			0	0	0	0	0	0	0	0	0	0	0	0
treA	Periplasmic trehalase			0	0	0	0	0	0	0	0	0	0	0	0
pgtC	Phosphoglycerate transport regulatory protein PgtC			0	0	0	0	0	0	0	0	0	0	0	0
pgtB	Phosphoglycerate transport system sensor protein PgtB			0	0	0	0	0	0	0	0	0	0	0	0
pgtP	Phosphoglycerate transporter protein			0	0	0	0	0	0	0	0	0	0	0	0
mdoB	Phosphoglycerol transferase I			0	0	0	0	0	0	0	0	0	0	0	0
gph	Phosphoglycolate phosphatase			0	0	0	0	0	0	0	0	0	0	0	0
purM	Phosphoribosylformylglycinamidine cyclo-ligase			0	0	0	0	0	0	0	0	0	0	0	0
purL	Phosphoribosylformylglycinamidine synthase			0	0	0	0	0	0	0	0	0	0	0	0
pgaC	Poly-beta-1%2C6-N-acetyl-D-glucosamine synthase			0	0	0	0	0	0	0	0	0	0	0	0
hemC	Porphobilinogen deaminase			0	0	0	0	0	0	0	0	0	0	0	0
tynA	Primary amine oxidase			0	0	0	0	0	0	0	0	0	0	0	0
priA	Primosomal protein N'	MutationDB (SNP)		0	0	0	0	0	0	0	0	0	0	0	0
intS_1	Prophage integrase IntS	MutationDB (SNP)		0	0	0	0	0	0	0	0	0	0	0	0
clpV1	Protein ClpV1		VFDB (clpV/tssH)	0	0	0	0	0	0	0	0	0	0	0	0
fixB_1	Protein FixB			0	0	0	0	0	0	0	0	0	0	0	0
yegI	Protein kinase YegI			0	0	0	0	0	0	0	0	0	0	0	0
rhsD_1	Protein RhsD		VFDB (rhs/PAAR)	0	0	0	0	0	0	0	0	0	0	0	0
rhsD_2	Protein RhsD			0	0	0	0	0	0	0	0	0	0	0	0
rhsD_5	Protein RhsD			0	0	0	0	0	0	0	0	0	0	0	0
rhsD_6	Protein RhsD			0	0	0	0	0	0	0	0	0	0	0	0
traQ	Protein TraQ			0	0	0	0	0	0	0	0	0	0	0	0
ynjB	Protein YnjB			0	0	0	0	0	0	0	0	0	0	0	0
hchA	Protein/nucleic acid deglycase 1			0	0	0	0	0	0	0	0	0	0	0	0
gatC	PTS system galactitol-specific EIIC component			0	0	0	0	0	0	0	0	0	0	0	0
manP_1	PTS systemMannose-specific EIIBCA component			0	0	0	0	0	0	0	0	0	0	0	0
nagE	PTS system N-acetylglucosamine-specific EIICBA component			0	0	0	0	0	0	0	0	0	0	0	0
sorB	PTS system sorbose-specific EIIB component			0	0	0	0	0	0	0	0	0	0	0	0
dgoK1	putative 2-dehydro-3-deoxygalactonokinase DgoK1			0	0	0	0	0	0	0	0	0	0	0	0
ybiT	putative ABC transporter ATP-binding protein YbiT			0	0	0	0	0	0	0	0	0	0	0	0
pdeN	putative cyclic di-GMP phosphodiesterase PdeN			0	0	0	0	0	0	0	0	0	0	0	0
cdgI_2	putative diguanylate cyclase CdgI			0	0	0	0	0	0	0	0	0	0	0	0
ydhX_1	putative ferredoxin-like protein YdhX			0	0	0	0	0	0	0	0	0	0	0	0
yraI	putative fimbrial chaperone YraI			0	0	0	0	0	0	0	0	0	0	0	0
yraK	putative fimbrial-like protein YraK			0	0	0	0	0	0	0	0	0	0	0	0
yeeO	putative FMN/FAD exporter YeeO			0	0	0	0	0	0	0	0	0	0	0	0
yhjB	Putative HTH-type transcriptional regulator YhjB			0	0	0	0	0	0	0	0	0	0	0	0
erfK	putative L%2CD-transpeptidase ErfK/SrfK			0	0	0	0	0	0	0	0	0	0	0	0
elfC	putative outerMembrane usher protein ElfC			0	0	0	0	0	0	0	0	0	0	0	0
ytbE	putative oxidoreductase YtbE			0	0	0	0	0	0	0	0	0	0	0	0
fic	putative protein adenylyltransferase Fic			0	0	0	0	0	0	0	0	0	0	0	0
ubiB	putative protein kinase UbiB			0	0	0	0	0	0	0	0	0	0	0	0
ybbC_2	putative protein YbbC			0	0	0	0	0	0	0	0	0	0	0	0
ydfR	putative protein YdfR	MutationDB (SNP)		0	0	0	0	0	0	0	0	0	0	0	0
yedJ	putative protein YedJ			0	0	0	0	0	0	0	0	0	0	0	0
yehL	putative protein YehL			0	0	0	0	0	0	0	0	0	0	0	0
yggR	putative protein YggR			0	0	0	0	0	0	0	0	0	0	0	0
ynbD	putative protein YnbD			0	0	0	0	0	0	0	0	0	0	0	0
yhbX	Putative transferase YhbX	MutationDB (SNP)		0	0	0	0	0	0	0	0	0	0	0	0
yifK	putative transport protein YifK			0	0	0	0	0	0	0	0	0	0	0	0
rihA	Pyrimidine-specific ribonucleoside hydrolase RihA			0	0	0	0	0	0	0	0	0	0	0	0
recB	RecBCD enzyme subunit RecB			0	0	0	0	0	0	0	0	0	0	0	0
rop	Regulatory protein rop			0	0	0	0	0	0	0	0	0	0	0	0
rhaD	Rhamnulose-1-phosphate aldolase			0	0	0	0	0	0	0	0	0	0	0	0
rne	Ribonuclease E	MutationDB (SNP)		0	0	0	0	0	0	0	0	0	0	0	0
rnr	Ribonuclease R			0	0	0	0	0	0	0	0	0	0	0	0
nrdA	Ribonucleoside-diphosphate reductase 1 subunit alpha			0	0	0	0	0	0	0	0	0	0	0	0
yjgH	RutC family protein YjgH			0	0	0	0	0	0	0	0	0	0	0	0
glrK	Sensor histidine kinase GlrK			0	0	0	0	0	0	0	0	0	0	0	0
hprS	Sensor histidine kinase HprS			0	0	0	0	0	0	0	0	0	0	0	0
sdaC	Serine transporter			0	0	0	0	0	0	0	0	0	0	0	0
hipA_1	Serine/threonine-protein kinase toxin HipA			0	0	0	0	0	0	0	0	0	0	0	0
gutB	Sorbitol dehydrogenase			0	0	0	0	0	0	0	0	0	0	0	0
mdtJ	Spermidine export proteinMdtJ			0	0	0	0	0	0	0	0	0	0	0	0
sdhA	Succinate dehydrogenase flavoprotein subunit	MutationDB (SNP)		0	0	0	0	0	0	0	0	0	0	0	0
dapE	Succinyl-diaminopimelate desuccinylase			0	0	0	0	0	0	0	0	0	0	0	0
cysI	Sulfite reductase [NADPH] hemoprotein beta-component			0	0	0	0	0	0	0	0	0	0	0	0
yihS	Sulfoquinovose isomerase			0	0	0	0	0	0	0	0	0	0	0	0
sodA	Superoxide dismutase [Mn]			0	0	0	0	0	0	0	0	0	0	0	0
rhtC_1	Threonine efflux protein			0	0	0	0	0	0	0	0	0	0	0	0
qseF	Transcriptional regulatory protein QseF			0	0	0	0	0	0	0	0	0	0	0	0
tamB	Translocation and assemblyModule subunit TamB	MutationDB (SNP)		0	0	0	0	0	0	0	0	0	0	0	0
mnmE	tRNAModification GTPaseMnmE			0	0	0	0	0	0	0	0	0	0	0	0
cdiA	tRNA nuclease CdiA			0	0	0	0	0	0	0	0	0	0	0	0
truA	tRNA pseudouridine synthase A			0	0	0	0	0	0	0	0	0	0	0	0
miaB	tRNA-2-methylthio-N(6)-dimethylallyladenosine synthase	MutationDB (SNP)		0	0	0	0	0	0	0	0	0	0	0	0
ttcA	tRNA-cytidine(32) 2-sulfurtransferase			0	0	0	0	0	0	0	0	0	0	0	0
epsE	Type II secretion system protein E			0	0	0	0	0	0	0	0	0	0	0	0
epsF	Type II secretion system protein F			0	0	0	0	0	0	0	0	0	0	0	0
epsH	Type II secretion system protein H		VFDB (gspH)	0	0	0	0	0	0	0	0	0	0	0	0
etk	Tyrosine-protein kinase etk			0	0	0	0	0	0	0	0	0	0	0	0
wzc	Tyrosine-protein kinase wzc	MutationDB (SNP)		0	0	0	0	0	0	0	0	0	0	0	0
wcaJ	UDP-glucose:undecaprenyl-phosphate glucose-1-phosphate transferase	MutationDB (SNP)		0	0	0	0	0	0	0	0	0	0	0	0
tet(A)	Tetracycline resistance protein%2C class B			0	0	0	0	0	0	0	0	0	0	0	0
