# Supplementary material for: Whole-genome sequencing and gene sharing network analysis powered by machine learning identifies antibiotic resistance sharing between animals, humans and environment in livestock farming
Source: PLoS Comput Biol. 2022 Mar 25;18(3):e1010018. doi: 10.1371/journal.pcbi.1010018 (PMC8986120; doi:10.1371/journal.pcbi.1010018)
Supplement: S6 Table — Presence in a plasmid is indicated by 1 and absence by 0. (XLSX) [file pcbi.1010018.s013.xlsx]

## Sheet: Sheet1
Supplementary Table 6: Presence/absence of all annotated genes located on plasmids of different replicon types.
Gene	IncFIB	IncY	IncHI1B	IncFIA	IncK2/Z	IncI1/B/O	IncR	IncX1	IncN	IncI2	IncX4	Col156	Col(MG828)	ColpVC
aer	1	1	0	1	0	1	0	0	1	0	0	0	0	0
agp	1	0	0	0	0	0	0	0	0	0	0	0	0	0
ail	0	1	0	0	0	0	0	0	0	0	0	0	0	0
ais	0	0	0	0	0	1	0	0	0	0	0	0	0	0
alx	0	0	1	0	0	0	0	0	0	0	0	0	0	0
ant1	1	1	1	1	0	1	1	0	0	0	0	0	0	0
apbC	1	0	0	0	0	0	0	0	0	0	0	0	0	0
apxIB	1	0	0	0	0	0	0	0	0	0	0	0	0	0
arcC1	0	0	1	0	1	0	0	0	0	0	0	0	0	0
arnC	0	0	0	0	0	1	0	0	0	0	0	0	0	0
aroH	1	0	0	0	0	0	0	0	0	0	0	0	0	0
arsA	1	1	1	0	0	0	0	0	0	0	0	0	0	0
arsC	1	1	0	0	0	0	0	0	0	0	0	0	0	0
arsD	1	1	0	0	0	0	0	0	0	0	0	0	0	0
atoB	0	0	1	0	0	0	0	1	0	0	0	0	0	0
atzF	0	0	0	0	1	0	0	0	0	0	0	0	0	0
bcr	1	0	0	1	0	0	0	0	0	0	0	0	0	0
bcsG	0	0	0	1	1	0	0	1	0	0	0	0	0	0
Beta-lactamase CTX-M-97	0	0	1	1	0	0	1	0	0	1	0	0	0	0
Beta-lactamase OXA-1	0	0	1	0	0	0	0	0	0	0	0	0	0	0
Beta-lactamase TEM	1	0	0	1	0	1	1	0	0	0	0	0	0	0
bfpB	0	0	0	0	1	0	0	0	0	0	0	0	0	0
blc	0	0	1	0	0	0	0	0	0	0	0	0	0	0
btuB	1	0	0	0	0	0	0	0	0	0	0	0	0	0
caf1A	0	0	0	1	0	0	0	0	0	0	0	0	0	0
caf1M	0	0	0	1	0	0	0	0	0	0	0	0	0	0
cat	0	0	1	0	0	0	0	0	0	0	0	0	0	0
cba	1	0	0	0	1	0	0	0	0	0	0	0	0	0
ccdA	1	0	0	1	1	0	0	0	0	0	0	0	0	0
cdhR	0	1	0	0	0	0	0	0	0	0	0	0	0	0
cia	1	0	0	0	0	1	0	0	0	0	0	0	0	0
cirA	1	1	1	0	1	0	0	0	0	0	0	0	0	0
clpC	1	1	0	0	0	0	0	0	0	0	0	0	0	0
clsA	1	0	0	0	0	0	0	0	0	0	0	0	0	0
cma	1	0	0	0	1	0	0	0	0	0	0	0	0	0
cmi	1	0	0	0	1	0	0	0	0	0	0	0	0	0
cmlA5	1	1	1	1	0	0	1	0	0	0	0	0	0	0
codB	0	0	0	0	1	0	0	0	0	0	0	0	0	0
col	0	0	0	0	0	0	0	0	0	0	0	1	0	0
copB	0	1	0	0	0	0	1	0	0	0	0	0	0	0
copD	0	1	0	0	0	0	1	0	0	0	0	0	0	0
copR	0	1	0	0	0	0	1	0	0	0	0	0	0	0
crfC	1	0	0	0	0	0	0	0	0	0	0	0	0	0
csaA	0	1	0	0	0	0	0	0	0	0	0	0	0	0
cshA	0	1	0	0	0	0	0	0	0	0	0	0	0	0
cusA	0	1	0	0	0	0	1	0	0	0	0	0	0	0
cusB	1	1	0	0	0	0	1	0	0	0	0	0	0	0
cusC	1	1	0	0	0	0	1	0	0	0	0	0	0	0
cusF	1	1	0	0	0	0	1	0	0	0	0	0	0	0
cusR	1	1	0	0	0	0	1	0	0	0	0	0	0	0
cutD	0	0	1	0	0	0	0	0	0	0	0	0	0	0
cvaA	1	0	0	1	0	0	0	0	0	0	0	0	0	0
cysB	1	0	0	0	0	0	0	0	0	0	0	0	0	0
cysH	0	0	1	0	0	0	0	0	0	0	0	0	0	0
cysK	0	0	1	0	0	0	0	0	0	0	0	0	0	0
dam	0	1	1	0	0	0	0	0	0	0	0	0	0	0
dasR	0	0	0	0	0	0	0	0	1	0	0	0	0	0
dcm	0	0	0	0	0	1	0	0	1	0	0	0	0	0
dcuA	0	1	0	0	1	0	1	0	0	0	0	0	0	0
Deoxyguanosinetriphosphate triphosphohydrolase-like protein	0	0	1	0	0	0	0	0	0	0	0	0	0	0
der	0	0	1	0	0	0	0	0	0	0	0	0	0	0
dfrD	1	0	0	0	0	0	0	0	0	0	0	0	0	0
dgoT	0	1	1	0	0	0	0	0	0	0	0	0	0	0
dinG	0	0	0	1	0	0	0	0	0	0	0	0	0	0
dld	1	1	0	0	0	0	0	0	0	0	0	0	0	0
dnaE	1	1	0	0	0	0	0	0	0	0	0	0	0	0
dnaJ	0	0	0	0	0	0	0	1	0	1	1	0	0	0
dnaQ	1	0	0	0	0	0	0	0	0	0	0	0	0	0
ecoRIIR	0	0	0	0	0	1	0	0	1	0	0	0	0	0
ecpC	0	1	1	0	0	1	0	0	0	0	0	0	0	0
ehaG	0	1	1	0	0	0	0	0	0	0	0	0	0	0
elaD	0	0	0	0	0	0	0	1	0	0	0	0	0	0
elfC	0	0	1	0	1	0	1	0	0	1	0	0	0	0
elmGT	1	0	0	0	0	0	0	0	0	0	0	0	0	0
epsE	1	0	0	0	0	0	0	0	0	0	0	0	0	0
epsF	1	0	0	0	0	0	0	0	0	0	0	0	0	0
epsL	1	0	0	0	0	0	0	0	0	0	0	0	0	0
epsM	1	0	0	0	0	0	0	0	0	0	0	0	0	0
eptC	1	0	0	0	0	0	0	0	0	0	0	0	0	0
era	1	1	0	0	1	0	0	0	0	0	0	0	0	0
espC	1	1	0	0	1	0	0	0	0	0	0	0	0	0
espP	1	0	0	0	1	0	0	0	0	0	0	0	0	0
fecE	0	0	0	0	1	0	0	0	0	0	0	0	0	0
Ferredoxin--NADP reductase	1	1	0	1	1	0	0	0	0	0	0	0	0	0
fes	1	0	0	0	0	0	0	0	0	0	0	0	0	0
fieF	0	1	0	0	0	0	0	0	0	0	0	0	0	0
fimD	0	0	1	0	0	0	0	0	0	0	0	0	0	0
finO	1	0	0	1	0	0	0	0	0	0	0	0	0	0
fliC	0	0	0	0	0	0	0	0	0	1	0	0	0	0
folP	1	1	1	1	0	1	1	0	0	0	0	0	0	0
Formate dehydrogenase	1	1	0	0	0	0	0	0	0	0	0	0	0	0
frlB	0	0	0	0	0	1	0	0	0	0	0	0	0	0
ftsH3	1	1	0	0	0	0	0	0	0	0	0	0	0	0
fucK	0	0	0	0	0	0	1	0	0	0	0	0	0	0
garD	0	0	1	1	0	1	0	0	1	0	0	0	0	0
gcl	0	0	1	0	0	0	1	0	0	0	0	0	0	0
glmM	1	0	1	1	0	0	0	0	0	0	0	0	0	0
glmU	0	0	0	0	1	0	0	0	0	0	0	0	0	0
glnS	1	1	0	0	0	1	0	0	0	0	0	0	0	0
gltP	0	0	0	0	0	0	0	0	1	0	0	0	0	0
Glycine betaine transporter	1	1	0	0	0	0	0	0	0	0	0	0	0	0
gntP	1	1	0	0	0	0	0	0	0	0	0	0	0	0
gpFI	1	0	0	0	0	0	1	0	0	0	0	0	0	0
grxA	1	0	0	0	0	0	0	0	0	0	0	0	0	0
gspA	1	1	1	1	0	0	0	0	0	0	0	0	0	0
gyrA	1	1	1	1	0	0	0	0	0	0	0	0	0	0
hcaB	1	1	0	1	0	0	1	0	0	0	0	0	0	0
hemR	1	0	0	0	0	0	0	0	0	0	0	0	0	0
hflX	1	0	0	1	1	0	0	0	0	0	0	0	0	0
higA	1	1	0	0	0	0	0	0	0	0	0	0	0	0
hin	1	1	1	1	0	0	1	1	1	0	0	0	0	0
hisB	0	0	0	0	1	0	0	0	0	0	0	0	0	0
hiuH	0	0	1	0	0	0	0	0	0	0	0	0	0	0
hlyB	1	1	0	1	1	1	0	0	0	0	0	0	0	0
hns	0	0	1	0	0	0	0	0	0	0	0	0	0	0
hph	0	0	1	0	0	0	0	0	0	0	0	0	0	0
hsdR	1	1	1	0	0	0	0	0	0	0	0	0	0	0
hsdS	1	1	1	1	0	0	1	1	1	0	0	0	0	0
hspA	1	1	0	0	0	0	0	0	0	0	0	0	0	0
htpX	1	1	0	0	0	0	0	0	0	0	0	0	0	0
htrE	1	1	1	0	0	0	0	0	0	0	0	0	0	0
Hypothetical protein	1	1	1	1	1	1	1	1	1	1	1	1	1	1
Ice-binding protein 1	1	0	0	0	0	0	0	0	0	0	0	0	0	0
imm	0	0	0	0	1	0	0	0	0	0	0	1	0	0
insK	1	0	0	0	0	0	0	0	0	0	0	0	0	0
intA	1	1	1	1	1	1	0	0	0	0	0	0	0	0
intS	0	0	1	0	1	0	0	0	0	0	0	0	0	0
IS1 family transposase IS1A	1	1	1	1	1	1	1	1	0	0	0	0	0	0
IS1 family transposase IS1R	1	1	1	1	1	1	1	1	1	0	0	0	0	0
IS110 family transposase IS1618	0	0	0	1	0	0	0	0	0	0	0	0	0	0
IS110 family transposase IS1663	0	1	0	1	0	0	0	0	0	0	0	0	0	0
IS110 family transposase IS5075	1	0	0	1	1	0	0	0	0	0	0	0	0	0
IS110 family transposase ISBli6	0	0	1	0	0	0	0	0	0	0	0	0	0	0
IS110 family transposase ISCfr13	1	1	0	0	0	0	0	0	0	0	0	0	0	0
IS110 family transposase ISEc21	1	1	1	0	0	0	0	0	0	0	0	0	0	0
IS1182 family transposase ISCfr1	1	0	0	0	0	0	0	0	0	0	0	0	0	0
IS1182 family transposase ISPcc4	0	0	1	0	0	0	0	0	0	0	0	0	0	0
IS1595 family transposase ISSsu9	1	1	1	1	0	0	1	0	0	0	0	0	0	0
IS200/IS605 family transposase IS200C	1	0	0	0	0	0	0	0	0	0	0	0	0	0
IS200/IS605 family transposase IS609	1	1	0	0	0	0	0	0	0	1	0	0	0	0
IS200/IS605 family transposase ISEc46	1	0	0	0	1	0	0	0	0	0	0	0	0	0
IS21 family transposase IS100kyp	1	0	0	1	1	0	0	0	0	0	0	0	0	0
IS21 family transposase IS21	1	0	1	0	0	0	0	0	0	0	0	0	0	0
IS21 family transposase ISEc12	0	0	0	0	1	0	0	0	0	0	0	0	0	0
IS21 family transposase ISPpu7	1	1	1	1	1	0	0	0	0	0	0	0	0	0
IS256 family transposase IS1414	1	1	0	0	1	0	0	0	0	0	0	0	0	0
IS256 family transposase IS406	1	1	0	1	0	0	1	0	0	0	0	0	0	0
IS256 family transposase ISSod4	1	0	0	0	0	0	0	0	0	0	0	0	0	0
IS3 family transposase IS1222	1	1	0	0	0	0	0	0	0	0	0	0	0	0
IS3 family transposase IS1351	1	0	0	0	0	0	0	0	0	0	0	0	0	0
IS3 family transposase IS2	1	1	0	0	1	0	0	0	0	0	0	0	0	0
IS3 family transposase IS3	1	1	1	0	0	0	0	0	0	0	0	0	0	0
IS3 family transposase IS3411	1	1	0	0	1	0	0	0	0	0	0	0	0	0
IS3 family transposase IS629	1	1	1	1	1	0	0	0	0	0	0	0	0	0
IS3 family transposase ISEc15	0	0	1	0	0	0	0	0	0	0	0	0	0	0
IS3 family transposase ISEc17	1	0	0	0	0	0	0	0	0	0	0	0	0	0
IS3 family transposase ISEc25	1	1	0	0	1	0	0	0	0	0	0	0	0	0
IS3 family transposase ISEc31	1	0	0	0	1	0	0	0	0	0	0	0	0	0
IS3 family transposase ISEcB1	0	0	1	0	1	0	1	0	0	1	0	0	0	0
IS3 family transposase ISEhe3	1	1	0	1	0	0	0	0	0	0	0	0	0	0
IS3 family transposase ISKpn38	0	0	0	0	1	0	0	0	0	0	0	0	0	0
IS3 family transposase ISLad1	1	1	0	0	0	0	0	0	0	0	0	0	0	0
IS3 family transposase ISRme12	0	0	0	1	0	0	0	0	0	0	0	0	0	0
IS3 family transposase ISSd1	0	0	0	0	1	0	0	0	0	0	0	0	0	0
IS3 family transposase ISSen4	1	1	0	0	0	0	0	0	0	0	0	0	0	0
IS3 family transposase ISSfl10	1	1	1	1	1	0	0	0	0	0	0	0	0	0
IS4 family transposase IS421	1	1	1	1	0	0	1	0	0	1	0	0	0	0
IS4 family transposase IS50R	0	0	0	1	1	0	0	1	0	0	0	0	0	0
IS4 family transposase ISAba33	0	0	1	0	0	0	0	0	0	0	0	0	0	0
IS4 family transposase ISVsa5	0	1	1	1	0	1	0	0	1	0	0	0	0	0
IS481 family transposase ISKpn28	1	0	0	0	0	0	0	0	0	0	0	0	0	0
IS5 family transposase IS5	1	1	1	0	0	0	1	0	0	0	0	0	0	0
IS5 family transposase IS903	1	1	1	1	1	1	1	1	1	0	0	0	0	0
IS5 family transposase ISKpn26	1	1	1	1	0	0	1	0	1	0	0	0	0	0
IS6 family transposase IS1006	1	1	1	1	0	1	0	1	0	0	0	0	0	0
IS6 family transposase IS6100	1	1	0	1	0	0	0	0	0	0	0	0	0	0
IS6 family transposase ISRle7	0	0	1	0	0	0	0	0	0	0	0	0	0	0
IS630 family transposase ISEc33	0	0	1	0	0	0	0	0	0	0	0	0	0	0
IS66 family transposase ISEc22	1	1	0	1	1	0	0	0	0	0	0	0	0	0
IS66 family transposase ISEc23	0	0	0	1	1	0	0	0	0	0	0	0	0	0
IS66 family transposase ISSfl3	1	1	0	1	1	0	0	0	0	1	0	0	0	0
IS91 family transposase IS91	1	0	0	0	1	0	0	0	0	0	0	0	0	0
ISAs1 family transposase ISEc1	0	1	0	0	0	0	1	0	0	0	0	0	0	0
ISL3 family transposase ISStma11	0	0	0	1	0	1	0	0	0	0	0	0	0	0
iucB	1	0	0	0	0	0	0	0	0	0	0	0	0	0
iucD	1	0	0	0	0	0	0	0	0	0	0	0	0	0
iutA	1	0	0	0	0	0	0	0	0	0	0	0	0	0
kefC	1	1	0	0	0	0	0	0	0	0	0	0	0	0
kefF	1	0	0	0	0	0	0	0	0	0	0	0	0	0
klcA	1	1	1	1	1	1	0	0	1	0	0	0	0	0
levE	0	1	0	0	1	0	0	0	0	0	0	0	0	0
lin	1	1	0	0	0	0	0	0	0	0	0	0	0	0
lolD	1	0	0	0	0	0	0	0	0	0	0	0	0	0
lpxD	0	1	1	0	1	1	0	0	0	0	0	0	0	0
lpxM	1	0	0	0	0	0	0	0	0	0	0	0	0	0
ltrA	0	0	0	0	1	0	0	0	0	0	0	0	0	0
lutB	1	1	0	0	0	0	0	0	0	0	0	0	0	0
lutC	1	1	0	0	0	0	0	0	0	0	0	0	0	0
lutP	1	1	0	0	0	0	0	0	0	0	0	0	0	0
macA	1	0	0	0	0	0	0	0	0	0	0	0	0	0
macB	1	0	0	0	0	0	0	0	0	0	0	0	0	0
mboIIM	0	0	1	0	0	0	0	1	0	0	0	0	0	0
mcr-1.1	0	0	0	0	0	0	0	0	0	1	0	0	0	0
mepM	1	1	0	0	0	0	1	0	0	0	0	0	0	0
merA	0	0	0	1	0	1	0	0	0	0	0	0	0	0
merP	0	0	0	1	0	1	0	0	0	0	0	0	0	0
merT	0	0	0	1	0	1	0	0	0	0	0	0	0	0
metAS	1	0	0	0	0	0	0	0	0	0	0	0	0	0
metG	1	0	0	0	0	0	0	0	0	0	0	0	0	0
metQ	0	1	0	0	0	0	0	0	0	0	0	0	0	0
mkl	0	0	1	0	0	0	0	0	0	0	0	0	0	0
mlrA	0	0	1	0	0	0	0	0	0	0	0	0	0	0
mmuM	1	1	0	1	1	0	1	1	0	0	0	0	0	0
mntB	1	0	0	0	0	0	0	0	0	0	0	0	0	0
mrkD	1	0	0	0	0	0	0	0	0	0	0	0	0	0
mshA	1	0	0	0	0	0	0	0	0	0	0	0	0	0
mtgA	0	0	0	0	0	1	0	0	0	0	0	0	0	0
mtr	1	1	1	0	0	0	0	1	0	0	0	0	0	0
Multidrug efflux ATP-binding/permease protein	1	0	0	0	0	0	0	0	0	0	0	0	0	0
nagE	0	0	0	1	0	0	0	0	0	0	0	0	0	0
narU	1	0	0	0	0	0	0	0	0	0	0	0	0	0
narY	0	1	0	0	0	0	0	0	0	0	0	0	0	0
narZ	0	1	1	1	1	1	0	0	0	0	0	0	0	0
nei	0	0	0	0	0	0	0	1	0	0	0	0	0	0
neo	1	0	1	1	0	1	0	0	1	0	0	0	0	0
noc	1	1	1	1	1	1	0	0	0	0	0	0	0	0
nqrC	1	0	0	0	0	0	0	0	0	0	0	0	0	0
nrdA	1	1	0	0	0	0	0	0	0	0	0	0	0	0
nrdB	1	0	0	0	0	0	0	0	0	0	0	0	0	0
ntdB	0	0	0	1	0	0	0	0	0	0	0	0	0	0
ntdC	0	0	0	1	0	0	0	0	0	0	0	0	0	0
nucH	0	0	0	1	1	1	0	0	0	0	0	0	0	0
ompF	0	0	1	0	0	0	0	0	0	0	0	0	0	0
ompN	1	0	0	0	0	0	0	0	0	0	0	0	0	0
ompT	1	0	0	0	0	0	0	0	0	0	0	0	0	0
osmY	0	1	1	0	0	1	0	0	0	0	0	0	0	0
outC	1	0	0	0	0	0	0	0	0	0	0	0	0	0
outO	1	0	0	0	0	0	0	0	0	0	0	0	0	0
paaF	1	1	0	0	0	0	0	0	1	0	0	0	0	0
papA	1	1	1	1	1	0	1	0	0	0	0	0	0	0
papC	1	0	0	0	0	0	0	0	0	0	0	0	0	0
parA	0	1	1	0	0	0	0	0	0	0	0	0	0	0
parD1	1	0	0	0	0	0	0	0	0	0	0	0	0	0
parM	1	1	1	1	1	1	0	0	0	0	0	0	0	0
pcoC	0	1	0	0	0	0	1	0	0	0	0	0	0	0
pcoE	0	1	0	0	0	0	1	0	0	0	0	0	0	0
pdeR	1	1	0	1	0	1	0	1	1	0	0	0	0	0
pemI	0	0	0	1	0	0	0	0	0	0	0	0	0	0
pemK	0	0	0	1	0	0	0	0	0	0	0	0	0	0
Pentapeptide repeat protein	1	0	0	0	0	0	0	0	0	0	0	0	0	0
pgaA	1	1	0	1	1	1	0	0	0	0	0	0	0	0
pifC	0	0	0	1	0	0	0	0	0	0	0	0	0	0
pinR	1	0	0	0	0	0	0	0	0	0	0	0	0	0
pir	0	0	0	0	0	0	0	1	0	0	0	0	0	0
pknD	0	0	0	0	0	0	0	1	0	0	0	0	0	0
polC	1	0	0	0	0	0	0	0	0	0	0	0	0	0
pphA	0	1	1	0	0	0	0	0	0	0	0	0	0	0
proQ	0	0	0	0	1	0	0	0	0	1	0	0	0	0
Protein virB10	0	0	0	0	0	0	0	0	1	0	0	0	0	0
psiB	1	1	1	1	1	1	0	0	0	0	0	0	0	0
ptlE	0	0	0	0	0	0	0	0	0	1	0	0	0	0
ptlF	0	0	0	0	0	0	0	0	0	1	0	0	0	0
ptlH	0	0	0	0	0	0	0	1	0	0	0	0	0	0
pulD	1	0	0	0	0	0	0	0	0	0	0	0	0	0
pulG	1	0	0	0	0	0	0	0	0	0	0	0	0	0
putative autotransporter	1	0	0	1	1	0	0	0	0	0	0	0	0	0
putative periplasmic iron-binding protein	1	1	0	1	1	0	1	1	0	0	0	0	0	0
putative protein	0	0	1	1	0	0	1	0	0	1	0	0	0	0
putative signaling protein	0	0	0	1	0	1	0	0	0	0	0	0	0	0
putative TonB-dependent receptor	1	0	0	0	0	0	0	0	0	0	0	0	0	0
putative type I restriction enzymeP M protein	1	1	1	0	0	0	0	0	0	0	0	0	0	0
Putative tyrosine-protein kinase in cps region	0	0	1	0	0	0	0	0	0	0	0	0	0	0
qmcA	0	0	0	0	0	0	0	0	0	1	0	0	0	0
rbbA	0	1	0	0	0	0	1	0	0	0	0	0	0	0
rcsB	0	1	0	0	0	0	0	0	0	0	0	0	0	0
rdgC	0	1	1	0	0	0	0	0	0	0	0	0	0	0
rdmC	1	1	1	1	1	1	1	0	1	0	0	0	0	0
recA	1	0	0	0	0	0	0	0	0	0	0	0	0	0
relE	1	0	0	0	1	0	0	1	0	1	0	0	0	0
relE2	1	0	0	1	1	0	0	0	0	0	0	0	0	0
repA	0	1	0	0	0	1	0	0	0	1	0	0	0	0
repB	1	0	1	0	0	0	0	0	0	0	0	0	0	0
repE	1	0	0	1	0	0	0	0	1	0	0	0	0	0
resA	1	0	0	0	0	0	0	0	0	0	0	0	0	0
rfaH	0	0	0	0	1	0	0	1	0	0	0	0	0	0
rfbB	1	0	1	0	0	0	0	0	0	0	0	0	0	0
rfbC	0	0	1	0	0	0	0	0	0	0	0	0	0	0
rfbM	1	1	1	1	1	0	1	0	0	0	0	0	0	0
rfbX	0	1	1	0	0	0	0	0	0	0	0	0	0	0
rhlE	0	1	0	0	0	0	0	0	0	0	0	0	0	0
rhsA	0	0	0	0	0	0	1	0	0	0	0	0	0	0
rhsD	0	0	0	0	0	0	1	0	0	0	0	0	0	0
rmtB	1	0	0	0	0	0	0	0	0	0	0	0	0	0
rnhA	1	0	0	0	0	0	0	0	0	0	0	0	0	0
rocC	0	0	1	0	1	0	1	0	0	1	0	0	0	0
rpnD	0	1	1	0	1	1	0	0	0	0	0	0	0	0
rpoH	1	1	0	0	0	0	0	0	0	0	0	0	0	0
rrrD	0	0	1	0	0	0	0	0	0	0	0	0	0	0
rsmC	0	1	1	0	0	1	0	0	0	0	0	0	0	0
rtcA	1	0	0	0	0	0	0	0	0	0	0	0	0	0
rtcB	1	1	0	0	0	0	0	0	0	0	0	0	0	0
rutB	0	0	0	0	1	0	0	0	0	0	0	0	0	0
sasA	0	1	0	0	0	0	1	0	0	0	0	0	0	0
scpA	0	1	0	0	0	1	0	0	0	0	0	0	0	0
sctC	0	0	0	0	0	0	0	0	0	1	0	0	0	0
sfaA	1	0	0	0	0	0	1	0	0	0	0	0	0	0
siaM	1	1	0	0	0	0	1	0	0	0	0	0	0	0
siaP	1	0	0	0	0	0	0	0	0	0	0	0	0	0
silE	1	1	0	0	0	0	1	0	0	0	0	0	0	0
silP	1	1	0	0	0	0	1	0	0	0	0	0	0	0
Single-stranded DNA-binding protein	0	0	1	0	0	0	0	0	0	0	0	0	0	0
smc	1	1	1	1	1	1	0	0	0	0	0	0	0	0
sodC1	0	1	1	0	0	0	0	0	0	0	0	0	0	0
sopB	1	0	0	0	0	0	0	0	0	0	0	0	0	0
spaS	0	0	0	0	0	0	0	0	0	0	1	0	0	0
ssb	1	1	1	1	1	1	0	0	0	0	0	0	0	0
ssuC	0	0	0	0	1	0	0	0	0	0	0	0	0	0
stbB	0	0	0	1	0	0	0	0	0	0	0	0	0	0
stcE	1	0	0	0	0	0	0	0	0	0	0	0	0	0
stiP	0	0	1	0	0	0	0	0	0	0	0	0	0	0
stpA	0	0	0	0	0	0	0	1	0	0	1	0	0	0
tap	0	0	0	1	0	0	0	0	0	0	0	0	0	0
tdeA	1	0	0	0	0	0	0	0	0	0	0	0	0	0
tetA	1	1	1	1	0	1	1	0	0	0	0	0	0	0
tetD	0	0	0	0	0	1	0	0	0	0	0	0	0	0
tetR	1	1	1	1	0	1	1	0	0	0	0	0	0	0
tfaE	0	1	1	0	0	0	0	0	0	0	0	0	0	0
thyA	1	0	0	0	0	0	0	0	0	0	0	0	0	0
tibC	0	0	0	1	0	0	0	0	0	0	0	0	0	0
tmrB	0	0	1	1	0	0	0	0	1	0	0	0	0	0
Tn3 family transposase	1	0	0	0	0	0	0	0	0	0	0	0	0	0
Tn3 family transposase ISEc63	1	1	1	1	1	1	1	1	1	0	0	0	0	0
Tn3 family transposase ISKox2	0	0	0	0	0	0	0	0	1	0	0	0	0	0
Tn3 family transposase ISPa40	1	0	0	0	1	0	0	0	0	0	0	0	0	0
Tn3 family transposase ISYps3	0	0	0	0	1	0	0	0	0	0	0	0	0	0
Tn3 family transposase Tn2	1	0	0	1	0	0	1	0	0	0	0	0	0	0
Tn3 family transposase TnAs1	1	1	1	1	1	1	1	1	1	0	0	0	0	0
Tn3 family transposase TnEc1	1	1	1	1	1	1	1	1	1	0	0	0	0	0
tnpR	1	0	0	1	0	0	1	0	0	0	0	0	0	0
tnsA	1	0	0	0	0	0	0	0	0	0	0	0	0	0
tnsB	1	0	0	0	0	0	0	0	0	0	0	0	0	0
tnsE	1	0	0	0	0	0	0	0	0	0	0	0	0	0
topB	0	1	1	0	0	1	0	1	0	1	1	0	0	0
tpd	1	0	0	0	0	0	0	0	0	0	0	0	0	0
traA	1	0	0	1	0	0	0	0	0	0	0	0	0	0
traC	1	0	1	1	0	0	0	0	0	0	0	0	0	0
traD	1	0	0	1	0	0	0	0	0	0	0	0	0	0
traG	0	0	0	0	0	0	0	0	0	1	0	0	0	0
traI	1	0	0	1	0	0	0	0	0	0	0	0	0	0
traJ	1	0	0	1	0	0	0	0	0	0	0	0	0	0
traM	1	0	0	1	0	0	0	0	0	0	0	0	0	0
traN	1	0	0	1	0	0	0	0	0	0	0	0	0	0
traQ	1	0	0	1	0	0	0	0	0	0	0	0	0	0
traS	1	0	0	1	0	0	0	0	0	0	0	0	0	0
traV	1	0	0	1	0	0	0	0	0	0	0	0	0	0
traY	1	0	0	1	0	0	0	0	0	0	0	0	0	0
trxC	1	1	0	0	0	0	0	0	0	0	0	0	0	0
tsh	0	0	0	0	1	0	0	0	0	0	0	0	0	0
ttrA	0	1	0	0	0	0	0	0	0	0	0	0	0	0
ttrC	0	1	0	0	0	0	0	0	0	0	0	0	0	0
ttrS	1	0	0	0	0	0	0	0	0	0	0	0	0	0
Type IV secretion system protein VirB11	0	0	0	0	0	0	0	0	0	1	1	0	0	0
UDP-glucose 4-epimerase	0	1	0	0	0	0	0	0	0	0	0	0	0	0
ulaA	0	0	0	0	0	0	0	1	0	0	0	0	0	0
umuC	1	1	1	1	1	1	1	1	1	0	0	0	0	0
umuD	1	1	1	1	1	1	0	0	1	0	0	0	0	0
uvrD	0	0	1	0	0	0	0	0	0	0	0	0	0	0
vapC	0	0	0	1	0	0	1	0	0	0	0	0	0	0
vgrG1	1	0	0	0	0	0	0	0	0	0	0	0	0	0
virB	1	1	1	0	0	0	0	0	0	0	0	0	0	0
virB1	0	0	0	0	0	0	0	0	0	1	0	0	0	0
virB4	1	0	0	0	0	0	0	0	1	1	0	0	0	0
virB5	0	0	0	0	0	0	0	0	1	0	0	0	0	0
virB8	0	0	0	0	0	0	0	1	1	1	0	0	0	0
virB9	0	0	0	0	0	0	0	1	1	0	1	0	0	0
virD4	0	0	0	0	0	0	0	1	0	0	0	0	0	0
wecH	0	0	0	0	0	0	1	0	0	0	0	0	0	0
wzxC	0	0	1	0	0	0	0	0	0	0	0	0	0	0
xcpW	1	0	0	1	1	0	0	0	0	0	0	0	0	0
xerC	1	1	1	1	1	1	1	1	1	0	1	0	0	0
xni	1	0	0	0	0	0	0	0	0	0	0	0	0	0
yadV	1	0	0	0	0	0	0	0	0	0	0	0	0	0
yafY	1	1	1	0	0	1	0	0	0	0	0	0	0	0
yahB	0	0	0	0	1	0	0	0	0	0	0	0	0	0
ybbC	0	0	0	0	0	0	1	0	0	0	0	0	0	0
ybbJ	0	0	0	0	0	0	0	0	0	1	0	0	0	0
ybeM	1	0	0	0	0	0	0	0	0	0	0	0	0	0
ycaM	0	0	0	0	0	1	0	0	0	0	0	0	0	0
yceD	0	0	1	0	0	0	0	0	0	0	0	0	0	0
yciC	1	0	0	0	0	0	0	0	0	0	0	0	0	0
ycjT	1	0	0	0	0	0	0	0	0	0	0	0	0	0
ydeO	1	1	1	0	0	0	0	0	0	0	0	0	0	0
ydiV	1	1	1	0	0	0	0	0	0	0	0	0	0	0
yeeA	1	0	0	0	0	0	0	0	0	0	0	0	0	0
yehB	1	0	0	1	0	0	0	0	0	0	0	0	0	0
yehC	1	0	0	0	0	0	0	0	0	0	0	0	0	0
yehD	1	0	0	0	0	0	0	0	0	0	0	0	0	0
yehR	0	0	1	0	0	0	0	0	0	0	0	0	0	0
yfaL	0	0	0	1	0	0	0	0	0	0	0	0	0	0
yfdC	0	1	1	0	0	0	0	0	0	0	0	0	0	0
yfdH	0	0	0	0	0	1	0	0	0	0	0	0	0	0
yfeX	1	1	0	0	0	0	0	0	0	0	0	0	0	0
yggR	0	1	1	0	0	1	0	0	0	0	0	0	0	0
yhdJ	0	1	1	1	1	1	0	0	0	0	0	0	0	0
yhhJ	0	1	0	0	0	0	1	0	0	0	0	0	0	0
yhiM	0	1	0	0	0	0	1	0	0	0	0	0	0	0
yibA	0	0	0	0	0	0	1	0	0	0	0	0	0	0
yjgL	0	0	1	0	0	0	0	0	0	0	0	0	0	0
yjjJ	0	1	0	0	0	0	0	0	0	0	0	0	0	0
ylpA	1	0	0	1	0	0	0	0	0	0	0	0	0	0
ymdA	1	1	0	0	0	0	0	0	0	0	0	0	0	0
ynjI	0	0	0	0	0	0	0	0	0	0	0	0	1	0
yokD	0	0	1	1	0	0	0	0	1	0	0	0	0	0
yqiJ	0	1	0	1	1	1	0	0	0	0	0	0	0	0
yqiK	0	0	0	0	1	0	0	0	0	0	0	0	0	0
yqjZ	0	0	0	0	0	1	0	0	0	0	0	0	0	0
